# Supplementary material for: Identification of accession-specific variants and development of KASP markers for assessing the genetic makeup of Brassica rapa seeds
Source: BMC Genomics. 2022 Apr 25;23:326. doi: 10.1186/s12864-022-08567-9 (PMC9036802; doi:10.1186/s12864-022-08567-9)
Supplement: Supplementary file 1 — Additional file 1. [file 12864_2022_8567_MOESM1_ESM.xlsx]

## Sheet: Supplementary Data 1
Supplementary Data 1. Details of Identified SNPs for 50 B. rapa accessions
#	Accession ID	Group	Reference alleles	Alternative homozygous alleles	Heterozygous alleles	Missing alleles	Number of identified SNPs	Number of accession-specific SNPs	Total SNP positions
1	10073	Chinese germplasm	2517975	800603	508396	1098768	1308999	91	4925742
2	26021	Chinese germplasm	2995434	1238678	378749	312881	1617427	19	4925742
3	26022	Chinese germplasm	2933455	1196418	217267	578602	1413685	14	4925742
4	28052	Chinese germplasm	2796804	1069267	775894	283777	1845161	166	4925742
5	CNU_12239	Chinese germplasm	3035378	1350781	163943	375640	1514724	67	4925742
6	28053	Japanese	3242949	1105409	168760	408624	1274169	158	4925742
7	28059	Japanese	3514057	986350	149561	275774	1135911	85	4925742
8	28061	Japanese	3678305	788068	245578	213791	1033646	82	4925742
9	CNU_11377	Korean breeding	3527238	916368	122207	359929	1038575	157	4925742
10	CNU_11378	Korean breeding	3583335	932965	129077	280365	1062042	7	4925742
11	CNU_11379	Korean breeding	3546424	970571	137495	271252	1108066	45	4925742
12	CNU_11381	Korean breeding	3149114	586143	970633	219852	1556776	17	4925742
13	CNU_11383	Korean breeding	3541098	874350	121160	389134	995510	8	4925742
14	CNU_11384	Korean breeding	3294177	1056160	134513	440892	1190673	130	4925742
15	CNU_11386	Korean breeding	3510788	989367	133640	291947	1123007	40	4925742
16	CNU_11387	Korean breeding	3476461	936484	166037	346760	1102521	17	4925742
17	CNU_11388	Korean breeding	3511639	1013395	129425	271283	1142820	20	4925742
18	CNU_11390	Korean breeding	3696077	809384	114439	305842	923823	40	4925742
19	CNU_11395	Korean breeding	3368702	1002285	133231	421524	1135516	13	4925742
20	CNU_11396	Korean breeding	3374499	924944	123542	502757	1048486	238	4925742
21	CNU_11400	Korean breeding	3556702	978955	126730	263355	1105685	14	4925742
22	CNU_11402	Korean breeding	3488956	1047150	126713	262923	1173863	14	4925742
23	CNU_11403	Korean breeding	3555357	957771	125620	286994	1083391	6	4925742
24	CNU_11405	Korean breeding	3582376	811487	119928	411951	931415	18	4925742
25	CNU_11406	Korean breeding	3584248	944397	139222	257875	1083619	73	4925742
26	CNU_11407	Korean breeding	3560453	891101	145262	328926	1036363	15	4925742
27	CNU_11411	Korean breeding	3522174	947465	140230	315873	1087695	27	4925742
28	CNU_11412	Korean breeding	3452734	1022253	138632	312123	1160885	11	4925742
29	CNU_11416	Korean breeding	3643722	871753	135635	274632	1007388	19	4925742
30	CNU_11419	Korean breeding	3348578	935483	140233	501448	1075716	103	4925742
31	CNU_11420	Korean breeding	3391143	884117	128966	521516	1013083	31	4925742
32	CNU_11471	Korean breeding	3440231	880283	376981	228247	1257264	6	4925742
33	CNU_11472	Korean breeding	3452349	1020966	132982	319445	1153948	17	4925742
34	CNU_11474	Korean breeding	3341344	1104221	144872	335305	1249093	14	4925742
35	CNU_11476	Korean breeding	3150600	1306631	148645	319866	1455276	15	4925742
36	CNU_11477	Korean breeding	3581017	953099	120249	271377	1073348	28	4925742
37	CNU_11716	Korean breeding	3337250	1056118	145414	386960	1201532	12	4925742
38	CNU_11717	Korean breeding	3530752	986716	130266	278008	1116982	11	4925742
39	CNU_11721	Korean breeding	3327949	1136866	151811	309116	1288677	98	4925742
40	CNU_11723	Korean breeding	3708320	849869	117806	249747	967675	12	4925742
41	CNU_28066	Korean breeding	3449370	1014368	157037	304967	1171405	13	4925742
42	CNV	Korean breeding	3486080	815898	109259	514505	925157	25	4925742
43	CNU_11479	Non-pekinensis	2737104	1603830	182017	402791	1785847	223	4925742
44	CNU_11480	Non-pekinensis	2752915	1609545	177707	385575	1787252	206	4925742
45	10071	Others	3170215	605125	280258	870144	885383	15	4925742
46	26015	Others	3254757	1222032	147367	301586	1369399	224	4925742
47	CNU_11397	Others	3365717	1101186	153109	305730	1254295	114	4925742
48	CNU_11729	Others	2841597	883461	156232	1044452	1039693	54	4925742
49	CNU_28026	Others	3076357	941678	614658	293049	1556336	62	4925742
50	CNU_28028	Others	2769430	693453	124542	1338317	817995	31	4925742

## Sheet: Supplementary Data 2
Supplementary Data 2. Identified accession-specific SNPs on B. rapa reference genome assembly ver 3.0
Accession ID	Chromosome	Position	Reference allele	Alternative allele	26021	26022	28059	28061	CNU_11411	CNU_11412	CNU_11479	CNU_11480	CNU_12239	26015	28053	CNU_11397	CNU_11419	CNU_11721	CNU_28026	CNV	10073	CNU_11729	CNU_11396	CNU_11384	28052	CNU_11377	CNU_11378	CNU_11379	CNU_11381	CNU_11383	CNU_11386	CNU_11387	CNU_11388	CNU_11390	CNU_11395	CNU_11400	CNU_11403	CNU_11405	CNU_11406	CNU_11407	CNU_11416	CNU_11420	CNU_11472	CNU_11477	CNU_11716	CNU_11717	CNU_11476	CNU_11474	CNU_28028
26021	A02	18369509	C	T	TT	CC	CC	CC	CC	CC	CC	CC	CC	CC	CC	CC	CC	CC	CC	CC	CC	CC	CC	CC	CC	CC	CC	CC	CC	CC	CC	CC	CC	CC	CC	CC	CC	CC	CC	CC	CC	CC	CC	CC	CC	CC	CC	CC	CC
26021	A06	6118599	G	A	AA	GG	GG	GG	GG	GG	GG	GG	GG	GG	GG	GG	GG	GG	GG	GG	GG	GG	GG	GG	GG	GG	GG	GG	GG	GG	GG	GG	GG	GG	GG	GG	GG	GG	GG	GG	GG	GG	GG	GG	GG	GG	GG	GG	GG
26022	A01	6548614	A	T	AA	TT	AA	AA	AA	AA	AA	AA	AA	AA	AA	AA	AA	AA	AA	AA	AA	AA	AA	AA	AA	AA	AA	AA	AA	AA	AA	AA	AA	AA	AA	AA	AA	AA	AA	AA	AA	AA	AA	AA	AA	AA	AA	AA	AA
26022	A03	3737651	A	C	AA	CC	AA	AA	AA	AA	AA	AA	AA	AA	AA	AA	AA	AA	AA	AA	AA	AA	AA	AA	AA	AA	AA	AA	AA	AA	AA	AA	AA	AA	AA	AA	AA	AA	AA	AA	AA	AA	AA	AA	AA	AA	AA	AA	AA
28059	A07	21078330	G	T	GG	GG	TT	GG	GG	GG	GG	GG	GG	GG	GG	GG	GG	GG	GG	GG	GG	GG	GG	GG	GG	GG	GG	GG	GG	GG	GG	GG	GG	GG	GG	GG	GG	GG	GG	GG	GG	GG	GG	GG	GG	GG	GG	GG	GG
28059	A07	23181319	G	T	GG	GG	TT	GG	GG	GG	GG	GG	GG	GG	GG	GG	GG	GG	GG	GG	GG	NN	GG	GG	GG	GG	GG	GG	GG	GG	GG	GG	GG	GG	GG	GG	GG	GG	GG	GG	GG	GG	GG	GG	GG	GG	GG	GG	GG
28061	A03	22285257	G	A	GG	GG	GG	AA	GG	GG	GG	GG	GG	GG	GG	GG	GG	GG	GG	GG	GG	GG	GG	GG	GG	GG	GG	GG	GG	GG	GG	GG	GG	GG	GG	GG	GG	GG	GG	GG	GG	GG	GG	GG	GG	GG	GG	GG	GG
28061	A10	450622	A	C	AA	AA	AA	CC	AA	AA	AA	AA	AA	AA	AA	AA	AA	AA	AA	AA	AA	AA	AA	AA	AA	AA	AA	AA	AA	AA	AA	AA	AA	AA	AA	AA	AA	AA	AA	AA	AA	AA	AA	AA	AA	AA	AA	AA	AA
CNU_11411	A07	20012970	G	A	GG	GG	GG	GG	AA	GG	GG	GG	GG	GG	GG	GG	GG	GG	GG	NN	GG	GG	GG	GG	GG	GG	GG	GG	GG	GG	GG	GG	GG	GG	GG	GG	GG	GG	GG	GG	GG	GG	GG	GG	GG	GG	GG	GG	NN
CNU_11411	A09	37233481	C	T	CC	CC	CC	CC	TT	CC	CC	CC	CC	CC	CC	CC	CC	CC	CC	CC	CC	CC	CC	CC	CC	CC	CC	CC	CC	CC	CC	CC	CC	CC	CC	CC	CC	CC	CC	CC	CC	CC	CC	CC	CC	CC	CC	CC	CC
CNU_11412	A07	21781162	C	G	CC	CC	CC	CC	CC	GG	CC	CC	CC	CC	CC	CC	CC	CC	CC	CC	CC	NN	CC	CC	CC	CC	CC	CC	CC	CC	CC	CC	CC	CC	CC	CC	CC	CC	CC	CC	CC	CC	CC	CC	CC	CC	CC	CC	CC
CNU_11412	A09	42427036	C	G	CC	CC	CC	CC	CC	GG	CC	CC	CC	CC	CC	CC	CC	CC	CC	CC	CC	CC	CC	CC	CC	CC	CC	CC	CC	CC	CC	CC	CC	CC	CC	CC	CC	CC	CC	CC	CC	CC	CC	CC	CC	CC	CC	CC	CC
CNU_11479	A03	21060850	A	C	AA	AA	AA	AA	AA	AA	CC	AA	AA	AA	AA	AA	AA	AA	AA	AA	AA	AA	AA	AA	AA	AA	AA	AA	AA	AA	AA	AA	AA	AA	AA	AA	AA	AA	AA	AA	AA	AA	AA	AA	AA	AA	AA	AA	NN
CNU_11479	A06	3079806	A	G	AA	AA	AA	AA	AA	AA	GG	AA	AA	AA	AA	AA	AA	AA	AA	AA	AA	NN	AA	AA	AA	AA	AA	AA	AA	AA	AA	AA	AA	AA	AA	AA	AA	AA	AA	AA	AA	AA	AA	AA	AA	AA	AA	AA	AA
CNU_11480	A02	15635917	C	T	CC	CC	CC	CC	CC	CC	CC	TT	CC	CC	CC	CC	CC	CC	CC	CC	CC	CC	CC	CC	CC	CC	CC	CC	CC	CC	CC	CC	CC	CC	CC	CC	CC	CC	CC	CC	CC	CC	CC	CC	CC	CC	CC	CC	CC
CNU_11480	A03	10121108	G	A	GG	GG	GG	GG	GG	GG	GG	AA	GG	GG	GG	GG	GG	GG	GG	GG	GG	GG	GG	GG	GG	GG	GG	GG	GG	GG	GG	GG	GG	GG	GG	GG	GG	GG	GG	GG	GG	GG	GG	GG	GG	GG	GG	GG	GG
CNU_12239	A08	19116729	A	C	AA	AA	AA	AA	AA	AA	AA	AA	CC	AA	AA	AA	AA	AA	AA	AA	AA	AA	AA	AA	AA	AA	AA	AA	AA	AA	AA	AA	AA	AA	AA	AA	AA	AA	AA	AA	AA	AA	AA	AA	AA	AA	AA	AA	AA
CNU_12239	A09	20123503	C	A	CC	CC	CC	CC	CC	CC	CC	CC	AA	CC	CC	CC	CC	CC	CC	CC	CC	CC	CC	CC	CC	CC	CC	CC	CC	CC	CC	CC	CC	CC	CC	CC	CC	CC	CC	CC	CC	CC	CC	CC	CC	CC	CC	CC	CC
26015	A06	247236	G	T	GG	GG	GG	GG	GG	GG	GG	GG	GG	TT	GG	GG	GG	GG	GG	GG	GG	NN	GG	GG	GG	GG	GG	GG	GG	GG	GG	GG	GG	GG	GG	GG	GG	GG	GG	GG	GG	GG	GG	GG	GG	GG	GG	GG	GG
26015	A06	24999907	T	C	TT	TT	TT	TT	TT	TT	TT	TT	TT	CC	TT	TT	TT	TT	TT	TT	TT	TT	TT	TT	TT	TT	TT	TT	TT	TT	TT	TT	TT	TT	TT	TT	TT	TT	TT	TT	TT	TT	TT	TT	TT	TT	TT	TT	NN
28053	A01	3232453	C	T	CC	CC	CC	CC	CC	CC	CC	CC	CC	CC	TT	CC	CC	CC	CC	CC	CC	CC	CC	CC	CC	CC	CC	CC	CC	CC	CC	CC	CC	CC	CC	CC	CC	CC	CC	CC	CC	CC	CC	CC	CC	CC	CC	CC	CC
28053	A08	11057296	A	C	AA	AA	AA	AA	AA	AA	AA	AA	AA	AA	CC	AA	AA	AA	AA	AA	AA	NN	AA	AA	AA	AA	AA	AA	AA	AA	AA	AA	AA	AA	AA	AA	AA	AA	AA	AA	AA	AA	AA	AA	AA	AA	AA	AA	AA
CNU_11397	A07	22876263	A	G	AA	AA	AA	AA	AA	AA	AA	AA	AA	AA	AA	GG	AA	AA	AA	AA	AA	AA	AA	AA	AA	AA	AA	AA	AA	AA	AA	AA	AA	AA	AA	AA	AA	AA	AA	AA	AA	AA	AA	AA	AA	AA	AA	AA	NN
CNU_11397	A08	6629206	C	T	CC	CC	CC	CC	CC	CC	CC	CC	CC	CC	CC	TT	CC	CC	CC	CC	CC	CC	CC	CC	CC	CC	CC	CC	CC	CC	CC	CC	CC	CC	CC	CC	CC	CC	CC	CC	CC	CC	CC	CC	CC	CC	CC	CC	NN
CNU_11419	A01	9438779	A	G	AA	AA	AA	AA	AA	AA	AA	AA	AA	AA	AA	AA	GG	AA	AA	AA	AA	AA	AA	AA	AA	AA	AA	AA	AA	AA	AA	AA	AA	AA	AA	AA	AA	AA	AA	AA	AA	AA	AA	AA	AA	AA	AA	AA	AA
CNU_11419	A03	16231493	T	G	TT	TT	TT	TT	TT	NN	TT	TT	TT	TT	TT	TT	GG	TT	TT	TT	TT	TT	TT	TT	TT	TT	TT	TT	TT	TT	TT	TT	TT	TT	TT	TT	TT	TT	TT	TT	TT	TT	TT	TT	TT	TT	TT	TT	TT
CNU_11721	A03	13053387	T	C	TT	TT	TT	TT	TT	TT	TT	TT	TT	TT	TT	TT	TT	CC	TT	TT	TT	TT	TT	TT	TT	TT	TT	TT	TT	TT	TT	TT	TT	TT	TT	TT	TT	TT	TT	TT	TT	TT	TT	TT	TT	TT	TT	TT	TT
CNU_11721	A06	18921454	T	C	TT	TT	TT	TT	TT	TT	TT	TT	TT	TT	TT	TT	TT	CC	TT	TT	NN	TT	TT	TT	TT	TT	TT	TT	TT	TT	TT	TT	TT	TT	TT	TT	TT	TT	TT	TT	TT	TT	TT	TT	TT	TT	TT	TT	NN
CNU_28026	A01	6397442	G	T	GG	GG	GG	GG	GG	GG	GG	GG	GG	GG	GG	GG	GG	GG	TT	GG	GG	GG	GG	GG	GG	GG	GG	GG	GG	GG	GG	GG	GG	GG	GG	GG	GG	GG	GG	GG	GG	GG	GG	GG	GG	GG	GG	GG	GG
CNU_28026	A06	7998998	C	A	CC	CC	CC	CC	CC	CC	CC	CC	CC	CC	CC	CC	CC	CC	AA	CC	CC	CC	CC	CC	CC	CC	CC	CC	CC	CC	CC	CC	CC	CC	CC	CC	CC	CC	CC	CC	CC	CC	CC	CC	CC	CC	CC	CC	CC
CNV	A07	129048	A	G	AA	AA	AA	AA	AA	AA	AA	AA	AA	AA	AA	AA	AA	AA	AA	GG	AA	AA	AA	AA	AA	AA	AA	AA	AA	AA	AA	AA	AA	AA	AA	AA	AA	AA	AA	AA	AA	AA	AA	AA	AA	AA	AA	AA	NN
CNV	A09	9923065	G	A	GG	GG	GG	GG	GG	GG	GG	GG	GG	GG	GG	GG	GG	GG	GG	AA	GG	GG	GG	GG	GG	GG	GG	GG	GG	GG	GG	GG	GG	GG	GG	GG	GG	GG	GG	GG	GG	GG	GG	GG	GG	GG	GG	GG	GG
10073	A01	9959456	T	C	TT	TT	TT	TT	TT	TT	TT	TT	TT	TT	TT	TT	TT	TT	TT	TT	CC	TT	TT	TT	TT	TT	TT	TT	TT	TT	TT	TT	TT	TT	TT	TT	TT	TT	TT	TT	TT	TT	TT	TT	TT	TT	TT	TT	TT
10073	A07	28731110	C	G	CC	CC	CC	CC	CC	CC	CC	CC	CC	CC	CC	CC	CC	CC	CC	CC	GG	CC	CC	CC	CC	CC	CC	CC	CC	CC	CC	CC	CC	CC	CC	CC	CC	CC	CC	CC	CC	CC	CC	CC	CC	CC	CC	CC	CC
CNU_11729	A02	14410264	G	C	GG	GG	GG	GG	GG	GG	GG	GG	GG	GG	GG	GG	GG	GG	GG	GG	GG	CC	GG	GG	GG	GG	GG	GG	GG	GG	GG	GG	GG	GG	GG	GG	GG	GG	GG	GG	GG	GG	GG	GG	GG	GG	GG	GG	GG
CNU_11729	A08	14363387	G	T	GG	GG	GG	GG	GG	GG	GG	GG	GG	GG	GG	GG	GG	GG	GG	GG	GG	TT	GG	GG	GG	GG	GG	GG	GG	GG	GG	GG	GG	GG	GG	GG	GG	GG	GG	GG	GG	GG	GG	GG	GG	GG	GG	GG	NN
CNU_11396	A02	1182385	G	T	GG	GG	GG	GG	GG	GG	GG	GG	GG	GG	GG	GG	GG	GG	GG	GG	GG	GG	TT	GG	GG	GG	GG	GG	GG	GG	GG	GG	GG	GG	GG	GG	GG	GG	GG	GG	GG	GG	GG	GG	GG	GG	GG	GG	GG
CNU_11396	A07	25547320	C	T	CC	CC	CC	CC	CC	CC	CC	CC	CC	CC	CC	CC	CC	CC	CC	CC	CC	NN	TT	CC	CC	CC	CC	CC	CC	CC	CC	CC	CC	CC	CC	CC	CC	CC	CC	CC	CC	CC	CC	CC	CC	CC	CC	CC	NN
CNU_11384	A06	22239277	A	C	AA	AA	AA	AA	AA	AA	AA	AA	AA	AA	AA	AA	AA	AA	AA	AA	AA	AA	AA	CC	AA	AA	AA	AA	AA	AA	AA	AA	AA	AA	AA	AA	AA	AA	AA	AA	AA	AA	AA	AA	AA	AA	AA	AA	AA
CNU_11384	A07	14776075	G	C	GG	GG	GG	GG	GG	GG	GG	GG	GG	GG	GG	GG	GG	GG	GG	GG	GG	GG	GG	CC	GG	GG	GG	GG	GG	GG	GG	GG	GG	GG	GG	GG	GG	GG	GG	GG	GG	GG	GG	GG	GG	GG	GG	GG	NN
28052	A03	16004386	A	G	AA	AA	AA	AA	AA	AA	AA	AA	AA	AA	AA	AA	AA	AA	AA	AA	AA	AA	AA	AA	GG	AA	AA	AA	AA	AA	AA	AA	AA	AA	AA	AA	AA	AA	AA	AA	AA	AA	AA	AA	AA	AA	AA	AA	AA
28052	A05	5353523	G	T	GG	GG	GG	GG	GG	GG	GG	GG	GG	GG	GG	GG	GG	GG	GG	GG	GG	GG	GG	GG	TT	GG	GG	GG	GG	GG	GG	GG	GG	GG	GG	GG	GG	GG	GG	GG	GG	GG	GG	GG	GG	GG	GG	GG	GG
CNU_11377	A06	20416979	C	T	CC	CC	CC	CC	CC	CC	CC	CC	CC	CC	CC	CC	CC	CC	CC	CC	CC	NN	CC	CC	CC	TT	CC	CC	CC	CC	CC	CC	CC	CC	CC	CC	CC	CC	CC	CC	CC	CC	CC	CC	CC	CC	CC	CC	NN
CNU_11377	A07	27815519	G	C	GG	GG	GG	GG	GG	GG	GG	GG	GG	GG	GG	GG	GG	GG	GG	GG	GG	NN	GG	GG	GG	CC	GG	GG	GG	GG	GG	GG	GG	GG	GG	GG	GG	GG	GG	GG	GG	GG	GG	GG	GG	GG	GG	GG	GG
CNU_11378	A02	30120610	T	C	TT	TT	TT	TT	TT	TT	TT	TT	TT	TT	TT	TT	TT	TT	TT	TT	TT	TT	TT	TT	TT	TT	CC	TT	TT	TT	TT	TT	TT	TT	TT	TT	TT	TT	TT	TT	TT	TT	TT	TT	TT	TT	TT	TT	TT
CNU_11378	A06	23619289	C	A	CC	CC	CC	CC	CC	CC	CC	CC	CC	CC	CC	CC	CC	CC	CC	CC	CC	CC	CC	CC	CC	CC	AA	CC	CC	CC	CC	CC	CC	CC	CC	CC	CC	CC	CC	CC	CC	CC	CC	CC	CC	CC	CC	CC	CC
CNU_11379	A03	15694374	C	T	CC	CC	CC	CC	CC	CC	CC	CC	CC	CC	CC	CC	CC	CC	CC	CC	CC	CC	CC	CC	CC	CC	CC	TT	CC	CC	CC	CC	CC	CC	CC	CC	CC	CC	CC	CC	CC	CC	CC	CC	CC	CC	CC	CC	CC
CNU_11379	A06	18323436	T	C	TT	TT	TT	TT	TT	TT	TT	TT	TT	TT	TT	TT	TT	TT	TT	TT	TT	TT	TT	TT	TT	TT	TT	CC	TT	TT	TT	TT	TT	TT	TT	TT	TT	TT	TT	TT	TT	TT	TT	TT	TT	TT	TT	TT	TT
CNU_11381	A01	14908732	C	T	CC	CC	CC	CC	CC	CC	CC	CC	CC	CC	CC	CC	CC	CC	CC	CC	CC	CC	CC	CC	CC	CC	CC	CC	TT	CC	CC	CC	CC	CC	CC	CC	CC	CC	CC	CC	CC	CC	CC	CC	CC	CC	CC	CC	CC
CNU_11381	A01	17612012	A	G	AA	AA	AA	AA	AA	AA	AA	AA	AA	AA	AA	AA	AA	AA	AA	AA	AA	AA	AA	AA	AA	AA	AA	AA	GG	AA	AA	AA	AA	AA	AA	AA	AA	AA	AA	AA	AA	AA	AA	AA	AA	AA	AA	AA	AA
CNU_11383	A05	15472735	G	A	GG	GG	GG	GG	GG	GG	GG	GG	GG	GG	GG	GG	GG	GG	GG	GG	GG	GG	GG	GG	GG	GG	GG	GG	GG	AA	GG	GG	GG	GG	GG	GG	GG	GG	GG	GG	GG	GG	GG	GG	GG	GG	GG	GG	GG
CNU_11383	A08	2334823	G	C	GG	GG	GG	GG	GG	GG	GG	GG	GG	GG	GG	GG	GG	GG	GG	GG	GG	GG	GG	GG	GG	GG	GG	GG	GG	CC	GG	GG	GG	GG	GG	GG	GG	GG	GG	GG	GG	GG	GG	GG	GG	GG	GG	GG	GG
CNU_11386	A06	11226932	C	A	CC	CC	CC	CC	CC	CC	CC	CC	CC	CC	CC	CC	CC	CC	CC	CC	CC	CC	CC	CC	CC	CC	CC	CC	CC	CC	AA	CC	CC	CC	CC	CC	CC	CC	CC	CC	CC	CC	CC	CC	CC	CC	CC	CC	CC
CNU_11386	A06	17925877	G	A	GG	GG	GG	GG	GG	GG	GG	GG	GG	GG	GG	GG	GG	GG	GG	GG	GG	GG	GG	GG	GG	GG	GG	GG	GG	GG	AA	GG	GG	GG	GG	GG	GG	GG	GG	GG	GG	GG	GG	GG	GG	GG	GG	GG	GG
CNU_11387	A02	13906384	T	G	TT	TT	TT	TT	TT	TT	TT	TT	TT	TT	TT	TT	TT	TT	TT	TT	TT	TT	TT	TT	TT	TT	TT	TT	TT	TT	TT	GG	TT	TT	TT	TT	TT	TT	TT	TT	TT	TT	TT	TT	TT	TT	TT	TT	NN
CNU_11387	A08	1565662	G	A	GG	GG	GG	GG	GG	GG	GG	GG	GG	GG	GG	GG	GG	GG	GG	GG	GG	GG	GG	GG	GG	GG	GG	GG	GG	GG	GG	AA	GG	GG	GG	GG	GG	GG	GG	GG	GG	GG	GG	GG	GG	GG	GG	GG	GG
CNU_11388	A04	19029387	G	A	GG	GG	GG	GG	GG	GG	GG	GG	GG	GG	GG	GG	GG	GG	GG	GG	GG	GG	GG	GG	GG	GG	GG	GG	GG	GG	GG	GG	AA	GG	GG	GG	GG	GG	GG	GG	GG	GG	GG	GG	GG	GG	GG	GG	GG
CNU_11388	A05	763454	C	T	CC	CC	CC	CC	CC	CC	CC	CC	CC	CC	CC	CC	CC	CC	CC	CC	CC	CC	CC	CC	CC	CC	CC	CC	CC	CC	CC	CC	TT	CC	CC	CC	CC	CC	CC	CC	CC	CC	CC	CC	CC	CC	CC	CC	CC
CNU_11390	A02	27237375	G	A	GG	GG	GG	GG	GG	GG	GG	GG	GG	GG	GG	GG	GG	GG	GG	GG	GG	GG	GG	GG	GG	GG	GG	GG	GG	GG	GG	GG	GG	AA	GG	GG	GG	GG	GG	GG	GG	GG	GG	GG	GG	GG	GG	GG	NN
CNU_11390	A03	33509930	T	G	TT	TT	TT	TT	TT	TT	TT	TT	TT	TT	TT	TT	TT	TT	TT	TT	TT	TT	TT	TT	TT	TT	TT	TT	TT	TT	TT	TT	TT	GG	TT	TT	TT	TT	TT	TT	TT	TT	TT	TT	TT	TT	TT	TT	TT
CNU_11395	A01	1402383	G	A	GG	GG	GG	GG	GG	GG	GG	GG	GG	GG	GG	GG	GG	GG	GG	GG	GG	GG	GG	GG	GG	GG	GG	GG	GG	GG	GG	GG	GG	GG	AA	GG	GG	GG	GG	GG	GG	GG	GG	GG	GG	GG	GG	GG	NN
CNU_11395	A04	15470374	G	T	GG	GG	GG	GG	GG	GG	GG	GG	GG	GG	GG	GG	GG	GG	GG	GG	GG	GG	GG	GG	GG	GG	GG	GG	GG	GG	GG	GG	GG	GG	TT	GG	GG	GG	GG	GG	GG	GG	GG	GG	GG	GG	GG	GG	NN
CNU_11400	A05	12945933	G	A	GG	GG	GG	GG	GG	GG	GG	GG	GG	GG	GG	GG	GG	GG	GG	GG	GG	NN	GG	GG	GG	GG	GG	GG	GG	GG	GG	GG	GG	GG	GG	AA	GG	GG	GG	GG	GG	GG	GG	GG	GG	GG	GG	GG	GG
CNU_11400	A09	32875625	G	T	GG	GG	GG	GG	GG	GG	GG	GG	GG	GG	GG	GG	GG	GG	GG	GG	GG	GG	GG	GG	GG	GG	GG	GG	GG	GG	GG	GG	GG	GG	GG	TT	GG	GG	GG	GG	GG	GG	GG	GG	GG	GG	GG	GG	GG
CNU_11403	A02	14679128	A	G	AA	NN	AA	AA	AA	AA	AA	AA	AA	AA	AA	AA	AA	AA	AA	AA	AA	AA	AA	AA	AA	AA	AA	AA	AA	AA	AA	AA	AA	AA	AA	AA	GG	AA	AA	AA	AA	NN	AA	AA	AA	AA	AA	AA	AA
CNU_11403	A10	20676481	C	T	CC	CC	CC	CC	CC	CC	CC	CC	CC	CC	CC	CC	CC	CC	CC	CC	CC	CC	CC	CC	CC	CC	CC	CC	CC	CC	CC	CC	CC	CC	CC	CC	TT	CC	CC	CC	CC	CC	CC	CC	CC	CC	CC	CC	CC
CNU_11405	A02	27401105	G	A	GG	GG	GG	GG	GG	GG	GG	GG	GG	GG	GG	GG	GG	GG	GG	GG	GG	GG	GG	GG	GG	GG	GG	GG	GG	GG	GG	GG	GG	GG	GG	GG	GG	AA	GG	GG	GG	GG	GG	GG	GG	GG	GG	GG	GG
CNU_11405	A10	298594	C	T	CC	CC	CC	CC	CC	CC	CC	CC	CC	CC	CC	CC	CC	CC	CC	CC	CC	NN	CC	CC	CC	CC	CC	CC	CC	CC	CC	CC	CC	CC	CC	CC	CC	TT	CC	CC	CC	CC	CC	CC	CC	CC	CC	CC	CC
CNU_11406	A02	23925969	G	A	GG	GG	GG	GG	GG	GG	GG	GG	GG	GG	GG	GG	GG	GG	GG	GG	GG	GG	GG	GG	GG	GG	GG	GG	GG	GG	GG	GG	GG	GG	GG	GG	GG	GG	AA	GG	GG	GG	GG	GG	GG	GG	GG	GG	GG
CNU_11406	A02	3479697	G	A	GG	GG	GG	GG	GG	GG	GG	GG	GG	GG	GG	GG	GG	GG	GG	GG	GG	GG	GG	GG	GG	GG	GG	GG	GG	GG	GG	GG	GG	GG	GG	GG	GG	GG	AA	GG	GG	GG	GG	GG	GG	GG	GG	GG	GG
CNU_11407	A04	15470622	C	T	CC	CC	CC	CC	CC	CC	CC	CC	CC	CC	CC	CC	CC	CC	CC	CC	CC	NN	CC	CC	CC	CC	CC	CC	CC	CC	CC	CC	CC	CC	CC	CC	CC	CC	CC	TT	CC	CC	CC	CC	CC	CC	CC	CC	CC
CNU_11407	A06	21293592	T	A	TT	TT	TT	TT	TT	TT	TT	TT	TT	TT	TT	TT	TT	TT	TT	TT	TT	TT	TT	TT	TT	TT	TT	TT	TT	TT	TT	TT	TT	TT	TT	TT	TT	TT	TT	AA	TT	TT	TT	TT	TT	TT	TT	TT	TT
CNU_11416	A01	7153147	G	T	GG	GG	GG	GG	GG	GG	GG	GG	GG	GG	GG	GG	GG	GG	GG	GG	GG	GG	GG	GG	GG	GG	GG	GG	GG	GG	GG	GG	GG	GG	GG	GG	GG	GG	GG	GG	TT	GG	GG	GG	GG	GG	GG	GG	GG
CNU_11416	A08	10824978	C	G	CC	CC	CC	CC	CC	CC	CC	CC	CC	CC	CC	CC	CC	CC	CC	CC	CC	CC	CC	CC	CC	CC	CC	CC	CC	CC	CC	CC	CC	CC	CC	CC	CC	CC	CC	CC	GG	CC	CC	CC	CC	CC	CC	CC	CC
CNU_11420	A06	5292010	C	T	CC	CC	CC	CC	CC	CC	CC	CC	CC	CC	CC	CC	CC	CC	CC	CC	CC	CC	CC	CC	CC	CC	CC	CC	CC	CC	CC	CC	CC	CC	CC	CC	CC	CC	CC	CC	CC	TT	CC	CC	CC	CC	CC	CC	CC
CNU_11420	A07	24053208	T	C	TT	TT	TT	TT	TT	TT	TT	TT	TT	TT	TT	TT	TT	TT	TT	TT	TT	NN	TT	TT	TT	TT	TT	TT	TT	TT	TT	TT	TT	TT	TT	TT	TT	TT	TT	TT	TT	CC	TT	TT	TT	TT	TT	TT	TT
CNU_11472	A06	17779964	T	C	TT	TT	TT	TT	TT	TT	TT	TT	TT	TT	TT	TT	TT	TT	TT	TT	NN	TT	TT	TT	TT	TT	TT	TT	TT	TT	TT	TT	TT	TT	TT	TT	TT	TT	TT	TT	TT	TT	CC	TT	TT	TT	TT	TT	TT
CNU_11472	A06	8498897	G	T	GG	GG	GG	GG	GG	GG	GG	GG	GG	GG	GG	GG	GG	GG	GG	GG	GG	GG	GG	GG	GG	GG	GG	GG	GG	GG	GG	GG	GG	GG	GG	GG	GG	GG	GG	GG	GG	GG	TT	GG	GG	GG	GG	GG	GG
CNU_11477	A05	11894779	C	T	CC	CC	CC	CC	CC	CC	CC	CC	CC	CC	CC	CC	CC	CC	CC	CC	CC	CC	CC	CC	CC	CC	CC	CC	CC	CC	CC	CC	CC	CC	CC	CC	CC	CC	CC	CC	CC	CC	CC	TT	CC	CC	CC	CC	CC
CNU_11477	A09	29809329	C	A	CC	CC	CC	CC	CC	CC	CC	CC	CC	CC	CC	CC	CC	CC	CC	CC	CC	CC	CC	CC	CC	CC	CC	CC	CC	CC	CC	CC	CC	CC	CC	CC	CC	CC	CC	CC	CC	CC	CC	AA	CC	CC	CC	CC	CC
CNU_11716	A04	2921654	G	T	GG	GG	GG	GG	GG	GG	GG	GG	GG	GG	GG	GG	GG	GG	GG	GG	GG	GG	GG	GG	GG	GG	GG	GG	GG	GG	GG	GG	GG	GG	GG	GG	GG	GG	GG	GG	GG	GG	GG	GG	TT	GG	GG	GG	NN
CNU_11716	A09	7042531	C	T	CC	CC	CC	CC	CC	CC	CC	CC	CC	NN	CC	CC	CC	CC	CC	CC	CC	NN	CC	CC	CC	CC	CC	CC	CC	CC	CC	CC	CC	CC	CC	CC	CC	CC	CC	CC	CC	CC	CC	CC	TT	CC	CC	CC	CC
CNU_11717	A01	18902405	A	G	AA	AA	AA	AA	AA	AA	AA	AA	AA	AA	AA	AA	AA	AA	AA	AA	AA	AA	AA	AA	AA	AA	AA	AA	AA	AA	AA	AA	AA	AA	AA	AA	AA	AA	AA	AA	AA	AA	AA	AA	AA	GG	AA	AA	AA
CNU_11717	A01	2802074	T	C	TT	TT	TT	TT	TT	TT	TT	TT	TT	TT	TT	TT	TT	TT	TT	TT	TT	TT	TT	TT	TT	TT	TT	TT	TT	TT	TT	TT	TT	TT	TT	TT	TT	TT	TT	TT	TT	TT	TT	TT	TT	CC	TT	TT	TT
CNU_11476	A02	15749847	C	T	CC	CC	CC	CC	CC	CC	CC	CC	CC	CC	CC	CC	CC	CC	CC	CC	CC	CC	CC	CC	CC	CC	CC	CC	CC	CC	CC	CC	CC	CC	CC	CC	CC	CC	CC	CC	CC	CC	CC	CC	CC	CC	TT	CC	NN
CNU_11476	A03	21094882	G	A	GG	GG	GG	GG	GG	GG	GG	GG	GG	GG	GG	GG	GG	GG	GG	GG	GG	NN	GG	GG	GG	GG	GG	GG	GG	GG	GG	GG	GG	GG	GG	GG	GG	GG	GG	GG	GG	GG	GG	GG	GG	GG	AA	GG	GG
CNU_11474	A02	1789870	C	T	CC	CC	CC	CC	CC	CC	CC	CC	CC	CC	CC	CC	CC	CC	CC	CC	CC	CC	CC	CC	CC	CC	CC	CC	CC	CC	CC	CC	CC	CC	CC	CC	CC	CC	CC	CC	CC	CC	CC	CC	CC	CC	CC	TT	CC
CNU_11474	A05	14912857	C	T	CC	CC	CC	CC	CC	CC	CC	CC	CC	CC	CC	CC	CC	CC	CC	CC	CC	CC	CC	CC	CC	CC	CC	CC	CC	CC	CC	CC	CC	CC	CC	CC	CC	CC	CC	CC	CC	CC	CC	CC	CC	CC	CC	TT	CC
CNU_28028	A05	3127087	T	C	TT	TT	TT	TT	TT	TT	TT	TT	TT	TT	TT	TT	TT	TT	TT	TT	TT	TT	TT	TT	TT	TT	TT	TT	TT	TT	TT	TT	TT	TT	TT	TT	TT	TT	TT	TT	TT	TT	TT	TT	TT	TT	TT	TT	CC
CNU_28028	A09	12996761	C	T	CC	CC	CC	CC	CC	CC	CC	CC	CC	CC	CC	CC	CC	CC	CC	CC	CC	CC	CC	CC	CC	CC	CC	CC	CC	CC	CC	CC	CC	CC	CC	CC	CC	CC	CC	CC	CC	CC	CC	CC	CC	CC	CC	CC	TT
10071	A05	1431680	C	T	CC	CC	CC	CC	CC	CC	CC	CC	CC	CC	CC	CC	CC	CC	CC	NN	CC	CC	CC	CC	CC	CC	CC	CC	CC	CC	CC	CC	CC	CC	CC	CC	CC	CC	CC	CC	CC	CC	CC	CC	CC	CC	CC	CC	CC
10071	A07	12494895	G	A	GG	GG	GG	GG	GG	GG	GG	GG	GG	GG	GG	GG	GG	GG	GG	GG	GG	GG	GG	GG	GG	GG	GG	GG	GG	GG	GG	GG	GG	GG	GG	GG	GG	GG	GG	GG	GG	GG	GG	GG	GG	GG	GG	GG	GG
CNU_11402	A06	28145619	C	A	CC	CC	CC	CC	CC	CC	CC	CC	CC	CC	CC	CC	CC	CC	CC	CC	CC	CC	CC	CC	CC	CC	CC	CC	CC	CC	CC	CC	CC	CC	CC	CC	CC	CC	CC	CC	CC	CC	CC	CC	CC	CC	CC	CC	CC
CNU_11402	A09	18253675	A	T	AA	AA	AA	AA	AA	AA	AA	AA	AA	AA	AA	AA	AA	AA	AA	AA	AA	AA	AA	AA	AA	AA	AA	AA	AA	AA	AA	AA	AA	AA	AA	AA	AA	AA	AA	AA	AA	AA	AA	AA	AA	AA	AA	AA	AA
CNU_11723	A03	32931636	G	A	GG	GG	GG	GG	GG	GG	GG	GG	GG	GG	GG	GG	GG	GG	GG	GG	GG	GG	GG	GG	GG	GG	GG	GG	GG	GG	GG	GG	GG	GG	GG	GG	GG	GG	GG	GG	GG	GG	GG	GG	GG	GG	GG	GG	GG
CNU_11723	A07	25206960	A	T	AA	AA	AA	AA	AA	AA	AA	AA	AA	AA	AA	AA	AA	AA	AA	AA	AA	AA	AA	AA	AA	AA	AA	AA	AA	AA	AA	AA	AA	AA	AA	AA	AA	AA	AA	AA	AA	AA	AA	AA	AA	AA	AA	AA	AA
CNU_28066	A02	16787455	G	A	GG	GG	GG	GG	GG	GG	GG	GG	GG	GG	GG	GG	GG	GG	GG	GG	GG	GG	GG	GG	GG	GG	GG	GG	GG	GG	GG	GG	GG	GG	GG	GG	GG	GG	GG	GG	GG	GG	GG	GG	GG	GG	GG	GG	GG
CNU_28066	A04	15515501	G	A	GG	GG	GG	GG	GG	GG	GG	GG	GG	GG	GG	GG	GG	GG	GG	GG	GG	GG	GG	GG	GG	GG	GG	GG	GG	GG	GG	GG	GG	GG	GG	GG	GG	GG	GG	GG	GG	GG	GG	GG	GG	GG	GG	GG	GG
CNU_11471	A10	10213512	G	T	GG	GG	GG	GG	GG	GG	GG	GG	GG	GG	GG	GG	GG	GG	GG	GG	GG	GG	GG	GG	GG	GG	GG	GG	GG	GG	GG	GG	GG	GG	GG	GG	GG	GG	GG	GG	GG	GG	GG	GG	GG	GG	GG	GG	NN
CNU_11471	A10	11668477	C	G	CC	CC	CC	CC	CC	CC	CC	CC	CC	CC	CC	CC	CC	CC	CC	CC	CC	CC	CC	CC	CC	CC	CC	CC	CC	CC	CC	CC	CC	CC	CC	CC	CC	CC	CC	CC	CC	CC	CC	CC	CC	CC	CC	CC	NN
[truncated: 5 more columns]

## Sheet: Supplementary Data 3
Supplementary Data 3. The results of 16 KASP marker assay for 190 breeding lines donated by Korean seed company (Dayi International Seed Co.)
Target accession	26021	26021	26022	26022	28059	28059	28061	28061	CNU_11411	CNU_11411	CNU_11412	CNU_11412	CNU_11479	CNU_11479	CNU11480	CNU_11480
KASP marker	A02_18369509	A06_6118599	A01_6548614	A03_3737651	A07_21078330	A07_23181319	A03_22285257	A10_450622	A07_20012970	A09_37233481	A07_21781162	A09_42427036	A03_21060850	A06_3079806	A02_15635917	A03_10121108
Br_1	A	A	A	A	A	A	A	A	A	A	A	A	A	A	A	A
Br_2	A	A	A	A	A	A	A	A	A	A	A	A	A	A	A	A
Br_3	A	A	A	A	A	A	A	A	A	A	A	A	A	A	A	A
Br_4	A	A	A	A	A	A	A	A	A	A	A	A	A	A	A	A
Br_5	A	A	A	A	A	A	A	A	A	A	A	A	A	A	A	A
Br_6	A	A	A	A	A	A	A	A	A	A	A	A	-	A	A	A
Br_7	A	A	A	A	A	A	A	A	A	A	A	A	A	A	A	A
Br_8	A	A	A	A	A	A	A	A	A	A	A	A	A	A	A	A
Br_9	A	A	A	A	A	A	A	A	A	A	A	A	A	A	A	A
Br_10	A	A	A	A	A	A	A	A	A	A	A	A	A	A	A	A
Br_11	A	A	A	A	A	A	A	A	A	A	A	A	A	A	A	A
Br_12	A	A	A	A	A	A	A	A	A	A	A	A	A	A	A	A
Br_13	A	A	A	A	A	A	A	A	A	A	A	A	A	A	A	A
Br_14	A	A	A	A	A	A	A	A	A	A	A	A	A	A	A	A
Br_15	A	A	A	A	A	A	A	A	A	A	A	A	A	A	A	A
Br_16	A	A	A	A	A	A	A	A	A	A	A	-	A	A	A	A
Br_17	A	A	A	A	A	A	A	A	A	A	A	A	-	A	A	A
Br_18	A	A	A	A	A	A	A	A	A	A	A	A	A	A	A	A
Br_19	A	A	A	A	A	A	A	A	A	A	A	A	A	A	A	A
Br_20	A	A	A	A	A	A	A	A	A	A	A	A	A	A	A	A
Br_21	A	A	A	A	A	A	A	A	A	A	A	A	A	A	A	A
Br_22	A	A	A	A	A	A	A	A	A	A	A	A	A	A	A	A
Br_23	A	A	A	A	A	A	A	A	A	A	A	A	A	A	A	A
Br_24	A	A	A	A	A	A	A	A	B	A	A	A	-	A	A	A
Br_25	A	A	A	A	A	A	A	A	A	A	A	A	A	A	A	A
Br_26	A	A	A	A	A	A	A	A	H	A	A	A	-	A	A	A
Br_27	A	A	A	A	A	A	A	A	A	A	A	A	-	A	A	A
Br_28	A	A	A	A	A	A	A	-	A	-	A	-	A	A	A	A
Br_29	A	A	A	A	A	A	A	A	A	A	A	A	A	A	A	A
Br_30	A	A	A	A	A	A	A	A	A	A	A	A	A	A	A	A
Br_31	A	A	A	A	A	A	A	A	A	A	A	A	A	A	A	A
Br_32	A	A	A	A	A	A	A	A	A	A	A	A	-	A	A	A
Br_33	A	A	A	A	-	A	A	A	B	A	A	A	-	A	A	A
Br_34	A	A	A	A	A	A	A	A	A	A	A	A	A	A	A	A
Br_35	A	A	A	A	A	A	A	A	A	A	A	A	A	A	A	A
Br_36	A	A	A	A	A	A	A	A	A	A	A	A	A	A	A	A
Br_37	A	A	A	A	A	A	A	A	A	A	A	A	A	A	A	A
Br_38	A	A	A	A	A	A	A	A	A	A	A	A	A	A	A	A
Br_39	A	A	A	A	A	A	A	A	A	A	A	A	A	A	A	A
Br_40	A	A	A	A	A	A	A	A	A	A	A	A	A	A	A	A
Br_41	A	A	A	A	A	A	A	A	A	A	A	A	A	A	A	A
Br_42	A	A	A	A	A	A	A	A	A	A	A	A	A	A	A	A
Br_43	A	A	A	A	A	A	A	A	A	A	A	A	A	A	A	A
Br_44	A	A	A	A	A	A	A	A	A	A	A	A	A	A	A	A
Br_45	A	A	A	A	A	A	A	A	A	A	A	A	A	A	A	A
Br_46	A	A	A	A	A	A	A	A	A	A	A	A	A	A	A	A
Br_47	A	A	A	A	A	A	A	A	A	A	A	A	A	A	A	A
Br_48	A	A	A	A	A	-	A	A	A	A	A	A	A	A	A	A
Br_49	A	A	A	A	A	A	A	A	A	A	A	-	A	A	A	A
Br_50	A	A	A	A	A	A	A	A	A	A	A	A	A	A	A	A
Br_51	A	A	A	A	A	A	A	A	A	A	A	A	A	A	A	A
Br_52	A	A	A	A	A	A	A	A	A	A	A	A	A	A	A	A
Br_53	A	A	A	A	A	A	A	A	A	A	A	A	A	A	A	A
Br_54	A	A	A	A	A	A	A	A	A	A	A	A	A	A	A	A
Br_55	A	A	A	A	A	A	A	A	A	A	A	A	A	A	A	A
Br_56	A	A	A	A	A	A	A	A	A	A	A	A	A	A	A	A
Br_57	A	A	A	A	A	A	A	A	A	A	A	A	A	A	A	A
Br_58	A	A	A	A	A	A	A	A	A	A	A	A	A	A	A	A
Br_59	A	A	A	A	A	A	A	A	A	A	A	A	A	A	A	A
Br_60	A	A	A	A	A	A	A	A	A	A	A	A	-	A	A	A
Br_61	A	A	A	A	A	A	A	A	A	A	A	A	A	A	A	A
Br_62	A	A	-	A	A	A	A	A	A	A	A	A	A	A	A	A
Br_63	A	A	A	A	A	A	A	A	A	A	A	A	A	A	A	A
Br_64	A	A	A	A	A	A	A	A	A	-	A	A	A	A	A	A
Br_65	A	A	A	A	A	A	A	A	A	A	A	A	A	A	A	A
Br_66	A	A	A	A	A	A	A	A	A	A	A	A	A	A	A	A
Br_67	A	A	A	A	A	A	A	A	A	A	A	A	-	A	A	A
Br_68	A	A	A	A	A	A	A	A	A	A	A	A	-	A	A	A
Br_69	A	A	A	A	A	A	A	A	A	A	A	A	A	A	A	A
Br_70	A	A	A	A	A	A	A	A	A	A	A	A	A	A	A	A
Br_71	A	A	A	A	A	A	A	A	A	A	A	A	A	A	A	A
Br_72	A	A	A	A	A	A	A	A	A	A	A	A	A	A	A	A
Br_73	A	A	A	A	A	A	A	A	A	A	A	A	A	A	A	A
Br_74	A	A	A	A	A	A	A	A	A	A	A	A	A	A	A	A
Br_75	A	A	A	A	A	A	A	A	A	A	A	A	A	A	A	A
Br_76	A	A	A	A	A	A	A	A	A	A	A	A	A	A	A	A
Br_77	A	A	A	A	A	A	A	A	A	A	A	A	A	A	A	A
Br_78	A	A	A	A	A	A	A	A	A	A	A	A	-	A	A	A
Br_79	A	A	A	A	A	A	A	A	A	A	A	A	A	A	A	A
Br_80	A	A	A	A	A	A	A	A	A	A	A	A	A	A	A	A
Br_81	A	A	A	A	A	A	A	A	A	A	A	A	A	A	A	A
Br_82	A	A	A	A	A	A	A	A	A	A	A	A	A	A	A	A
Br_83	A	A	A	A	A	A	A	A	A	A	A	A	A	A	A	A
Br_84	A	A	A	A	A	A	A	A	A	A	A	A	A	A	A	A
Br_85	A	A	A	A	A	A	A	A	A	A	A	A	A	A	A	A
Br_86	A	A	A	A	A	A	A	A	A	A	A	A	A	A	A	A
Br_87	A	A	A	A	A	A	A	A	A	A	A	A	A	A	A	A
Br_88	A	A	A	A	A	A	A	A	B	A	A	A	-	A	A	A
Br_89	A	A	A	A	A	A	A	A	A	A	A	A	A	A	A	A
Br_90	A	A	A	A	A	A	A	A	A	A	A	A	-	A	A	A
Br_91	A	A	A	A	A	A	A	A	A	A	A	A	A	A	A	A
Br_92	A	A	A	A	A	A	A	A	A	A	A	A	A	A	A	A
Br_93	A	A	A	A	A	A	A	A	A	A	A	A	A	A	A	A
Br_94	A	A	A	A	A	A	A	A	A	A	A	A	A	A	A	A
Br_95	A	A	A	A	A	A	A	A	A	A	A	A	A	A	A	A
Br_96	A	A	A	A	A	A	A	A	A	A	A	A	A	A	A	A
Br_97	A	A	A	A	A	A	A	A	A	A	A	A	A	A	A	A
Br_98	A	A	A	A	A	A	A	A	A	A	A	A	A	A	A	A
Br_99	A	A	A	A	A	A	A	A	A	A	A	A	A	A	A	A
Br_100	A	A	A	A	A	A	A	A	A	A	A	A	A	A	A	A
Br_101	A	A	A	A	A	A	A	A	A	A	A	A	A	A	A	A
Br_102	A	A	A	A	A	A	A	A	A	A	A	A	A	A	A	A
Br_103	A	A	A	A	A	A	A	A	A	A	A	A	A	A	A	A
Br_104	A	A	A	A	A	A	A	-	A	A	A	A	A	A	A	A
Br_105	A	A	A	A	A	A	A	A	A	A	A	A	A	A	A	A
Br_106	A	A	A	A	A	A	A	A	A	A	A	A	A	A	A	A
Br_107	A	A	A	A	A	A	A	A	A	A	A	A	A	A	A	A
Br_108	A	A	A	A	A	A	A	A	A	A	A	A	A	A	A	A
Br_109	A	A	A	A	A	A	A	A	A	A	A	A	A	A	A	A
Br_110	A	A	A	A	A	A	A	A	H	A	A	A	A	A	A	A
Br_111	A	A	A	A	A	A	A	A	A	A	A	A	A	A	A	A
Br_113	A	A	A	A	A	A	A	A	A	A	A	A	A	A	A	A
Br_114	A	A	A	A	A	A	A	A	A	A	A	A	A	A	A	A
Br_115	A	A	A	A	A	A	A	A	A	A	A	A	A	A	A	A
Br_116	A	A	A	A	A	A	A	A	A	A	A	A	A	A	A	A
Br_117	A	A	A	A	A	A	A	A	A	A	A	A	A	A	A	A
Br_118	A	A	A	A	A	A	A	A	A	A	A	A	A	A	A	A
Br_119	A	A	A	A	A	A	A	A	A	A	A	A	A	A	A	A
Br_120	A	A	A	A	A	A	A	A	A	A	A	A	A	A	A	A
Br_121	A	A	A	A	A	A	A	-	A	A	A	A	A	A	A	A
Br_122	A	A	A	A	A	A	A	A	A	A	A	A	A	A	A	A
Br_123	A	A	A	A	A	A	A	-	A	A	A	A	A	A	A	A
Br_124	A	A	-	-	A	A	-	-	A	A	A	-	A	A	A	-
Br_125	A	A	A	A	A	A	A	A	A	A	A	A	A	A	A	A
Br_126	A	A	A	A	A	A	A	A	A	-	A	A	A	A	A	A
Br_127	A	A	A	A	A	A	A	A	A	A	A	A	A	A	A	A
Br_128	A	A	A	A	A	A	A	A	A	A	A	A	A	A	A	A
Br_129	A	A	A	A	A	A	A	A	A	A	A	A	A	A	A	A
Br_130	A	A	A	A	A	A	A	A	A	A	A	A	A	A	A	A
Br_131	A	A	A	A	A	A	A	A	A	A	A	A	A	A	A	A
Br_132	A	A	A	A	A	A	A	A	A	A	A	A	A	A	A	A
Br_133	A	A	A	A	A	A	A	A	A	A	A	A	A	A	A	A
Br_134	A	A	A	A	A	A	A	A	A	A	A	A	A	A	A	A
Br_135	A	A	A	A	A	A	A	A	A	A	A	A	A	A	A	A
Br_136	A	A	A	A	A	A	A	A	A	A	A	A	A	A	A	A
Br_137	A	A	A	A	A	A	A	A	A	A	A	A	A	A	A	A
Br_138	A	A	A	A	A	A	A	A	A	A	A	A	A	A	A	A
Br_139	A	A	A	A	A	A	A	A	A	A	A	A	A	A	A	A
Br_140	A	A	A	A	A	A	A	A	A	A	A	A	A	A	A	A
Br_141	A	A	A	A	A	A	A	A	A	A	A	A	A	A	A	A
Br_142	A	A	A	A	A	A	A	A	A	A	A	A	A	A	A	A
Br_143	A	A	A	A	A	A	A	A	A	A	A	A	A	A	A	A
Br_144	A	A	A	A	A	A	A	A	A	A	A	A	A	A	A	A
Br_145	A	A	A	A	A	A	A	-	A	A	A	-	-	A	A	A
Br_146	A	A	A	A	A	A	A	A	A	A	A	A	-	A	A	A
Br_147	A	A	A	A	A	A	A	A	A	A	A	A	A	A	A	A
Br_148	A	A	A	A	A	A	A	A	A	A	A	A	A	A	A	A
Br_149	A	A	A	A	A	A	A	A	A	A	A	A	A	A	A	A
Br_150	A	A	A	A	A	A	A	A	A	A	A	A	A	A	A	A
Br_152	-	A	A	A	A	A	A	A	A	A	A	A	A	A	A	A
Br_153	A	A	A	A	A	A	A	A	A	A	A	A	A	A	A	A
Br_154	A	A	A	A	A	A	A	A	A	A	A	A	A	A	A	A
Br_155	A	A	A	A	A	A	A	A	A	A	A	A	A	A	A	A
Br_156	A	A	A	A	A	A	A	A	A	A	A	A	A	A	A	A
Br_158	A	A	A	A	A	A	A	A	A	A	A	A	A	A	A	A
Br_159	A	A	A	A	A	A	A	A	A	A	A	A	A	A	A	A
Br_160	A	A	A	A	A	A	A	A	A	A	A	A	A	A	A	A
Br_161	A	A	A	A	A	A	A	A	A	A	A	A	A	A	A	A
Br_162	A	A	A	A	A	A	A	A	A	A	A	A	A	A	A	A
Br_163	A	A	A	A	A	A	A	A	A	A	A	A	A	A	A	A
Br_164	A	A	A	A	A	A	A	A	A	A	A	A	A	A	A	A
Br_167	A	A	A	A	A	A	A	A	A	A	A	A	A	A	A	A
Br_168	A	A	A	A	A	A	A	A	A	A	A	A	A	A	A	A
Br_169	A	A	A	A	A	A	A	A	A	A	A	A	A	A	A	A
Br_170	A	A	A	A	A	A	A	A	A	A	A	A	A	A	A	A
Br_171	A	A	A	A	A	A	A	A	B	A	A	A	A	A	A	A
Br_173	A	A	A	A	A	A	A	A	A	A	A	A	A	A	A	A
Br_174	A	A	A	A	A	A	A	A	A	A	A	A	A	A	A	A
Br_175	A	A	A	A	A	A	A	A	A	A	A	A	A	A	A	A
Br_176	A	A	A	A	A	A	A	A	A	A	A	A	A	A	A	A
Br_177	A	A	A	A	A	A	A	A	A	A	A	A	A	A	A	A
Br_178	A	A	A	A	A	A	A	A	A	A	A	A	-	A	A	A
Br_179	A	A	A	A	A	A	A	A	A	A	A	A	-	A	A	A
Br_180	A	A	A	A	A	A	A	A	A	A	A	A	-	A	A	A
Br_181	A	A	A	A	A	A	A	A	A	A	A	A	A	A	A	A
Br_182	A	A	A	A	A	A	A	A	A	A	A	A	A	A	A	A
Br_183	A	A	A	A	A	A	A	A	A	A	A	A	A	A	A	A
Br_184	A	A	A	A	A	A	A	A	A	A	A	A	A	A	A	A
Br_185	A	A	A	A	A	A	A	A	A	A	A	A	A	A	A	A
Br_186	A	A	A	A	A	A	A	A	A	A	A	A	A	A	A	A
Br_187	A	A	A	A	A	A	A	A	A	A	A	A	A	A	A	A
Br_188	A	A	A	A	A	A	A	A	A	A	A	A	A	A	A	A
Br_189	A	A	A	A	A	A	A	A	A	A	A	A	A	A	A	A
Br_190	A	A	A	A	A	A	A	A	A	A	A	A	A	A	A	A
Br_191	A	A	A	A	A	A	A	A	A	A	A	A	A	A	A	A
Br_192	A	A	A	A	A	A	A	A	A	-	A	A	A	A	A	A
Br_193	A	A	A	A	A	A	A	A	A	A	A	A	A	A	A	A
Br_194	A	A	A	A	A	A	A	A	A	A	A	A	A	A	A	A
Br_195	A	A	A	A	A	A	A	A	A	A	A	A	A	A	A	A
Br_196	A	A	A	A	A	A	A	A	A	A	A	A	A	A	A	A
