# Supplementary material for: Identification of accession-specific variants and development of KASP markers for assessing the genetic makeup of Brassica rapa seeds
Source: BMC Genomics. 2022 Apr 25;23:326. doi: 10.1186/s12864-022-08567-9 (PMC9036802; doi:10.1186/s12864-022-08567-9)
Supplement: Supplementary file 3 — Additional file 3. [file 12864_2022_8567_MOESM3_ESM.xlsx]

## Sheet: Supplementary table 1
Supplementary Table 1. Information of individual accessions and their traits.
Number	Accession	Origin	Accession info	Trait
1	CNU_11411	Korean	C-33	Current breeding lines donated by Korean seed company Forming rose shaped leafy head
2	CNU_11412		C-34
3	26021	Chinese	E1	Forming long cylinder head Small number of inner leaf High thickness of leaf
4	26022		E2
5	28059	Japanese	Hiratsuka 1 go	Developed by shandong type Chinese cabbage before 1970 Forming leafy head Known as ancestor of current Chinese cabbage breeding lines
6	28061		Matsushima shin 2 go
7	CNU_11479	Non-pekinensis	11su-9	Not able to form leafy head Long petiole
8	CNU_11480		11su-10

## Sheet: Supplementary table 2
Supplementary Table 2. The details of Sanger sequencing primer for confirming Accession-specific SNPs
Primer	Accession	SNP position	Forward (5’ to 3’)	Tm (℃)	GC (%)	Reverse (5’ to 3’)	Tm (℃)	GC (%)	Product size (bp)
1	CNU_11411	A07_20012970	GCTAGGGATAAGTCACGCAGG	61.14	57.143	CGTCTCACCTCCAACGTACC	60.567	60	310
2	CNU_11411	A09_37233481	GGCGTTTGGTGACAGGAAC	61.524	57.895	ATCCTCTTGCCTAGCTCCG	59.541	57.895	350
3	CNU_11412	A07_21781162	GAGGCATCAGTGGTCCTGAGT	61.662	57.143	GAACCACCCAGAAGAGAGGG	61.021	60	341
4	CNU_11412	A09_42427036	GCTGGAGAGAAGCAAGACG	58.842	57.895	TCCTCGTGGTTTCCGCTAC	61.192	57.895	332
5	26021	A02_18369509	ATGCGCTCGGACATACTCG	62.329	57.895	GCGGGCTTGTTCTTGTCTC	60.94	57.895	308
6	26021	A06_6118599	CTGGAGTCGCTTGTGCATC	60.574	57.895	CTTTACTCCCCACAACGGC	60.501	57.895	301
7	26022	A01_6548614	GGCTGGCGAGAAGGAAGT	60.497	61.111	GTGGAAGTCTGGAAACGCC	60.65	57.895	304
8	26022	A03_3737651	GCTCTTGACCAGCCATTCC	60.763	57.895	GTTGACCCCGTTGGAGCA	63.14	61.111	304
9	28059	A07_23181319	CACACCACCTCCTTGTTGG	59.981	57.895	CTCCTGTTGCAGCTCGTGT	60.195	57.895	343
10	28059	A07_23193769	CACGGTGAGTTCAAGCGAG	60.6	57.895	CTCCGGCAACGTCCTCTTAC	62.09	60	320
11	28061	A06_19890710	CAGCTCCAACCAAAGCAGG	61.918	57.895	CGTGCATCTCCTCAACAGC	60.574	57.895	307
12	28061	A10_450622	GTCATCCAGATCCTGACCCG	62.849	60	CCACCATGCGTTCACACTC	61.188	57.895	350
13	CNU_11479	A03_21060850	CACTCACGGAGGAAGAGCTG	61.143	60	GGTGTTGTGTTCTGGTCGG	59.988	57.895	316
14	CNU_11479	A06_3079806	CTAACCGAGCTTCGTCTGGTC	61.316	57.143	CTAAGGACATGGGTGTGGGG	62.497	60	336
15	CNU_11480	A01_11372183	CTGTCTCTGGGGATGCAGAC	60.829	60	CCTCCGTGGAAACGACATC	61.484	57.895	339
16	CNU_11480	A03_10121108	GAGTATCTTCCAGTCCCGCC	60.99	60	GCTTTGCAGTACCCCTCACC	61.973	60	326

## Sheet: Supplementary table 3
Supplementary Table 3. Details of developed KASP primer for accession-specific SNPs of 50 B. rapa accessions from core collection
#	Assays ID	Chromosome	Position	FAM Allele	HEX Allele	Target Accessions	Sequence for KASP development	Primer Seq Allele X	Primer Seq Allele Y	Primer Seq common
1	A05_1431680	A05	1431680	C	T	10071	CACACATATATGAAAATCTTTATGAATAATATACACATAAGGAGTATACCCATAACCGGACCAACAGCAAACTCTATGAATTTGTACGTTGTTATTGTGGAGATCAAAGATATCATGGAAAGGACACCNAAAGCCAAAGAGATCTCGTCAACGTATCTACTGAACGGATACCAGCGATGGCATCGGCAGCTGAATGCCTTAACTAATAGGTACATCAGGAAAGTTACGCCGTAGATCCTCAGTCGTATCA[C/T]CGACCGTTGTGCCGGATGGCGGAGCTGCCGCGACTCCATNATTATCGTTTCTGTTAGCCGTCGTATCCATGAACACGAACACCATCAGGAAGACATTGATGATCAATGTGTGTAGAGCGGCTGAGAGCAACTCGTATTTGCGAG…	CATCCGGCACAACGGTCGG	CCATCCGGCACAACGGTCGA	TTACGCCGTAGATCCTCAGTCGTAT
2	A07_12494895	A07	12494895	G	A	10071	GATGAGATCGCAGAGTAGGATCTGTGGCTATGCAGCATTACCGATCCGTTGGATTGATGTAGGATCAATGAAGCTCCACTTGTCTGTGAGCTATTTATCCACGAGGCACCTAAATTACATTTAATAGCATTATGAGGAGGGCACTTNCAGCCCAATGTTGACCCTACATTAGGACCTGTCAAAGTAACAGACTATGTATCAGAGCAGTTTATTGACAACCACATGTCTANATCCTCCTTTGCACGAACTA[G/A]AGCTGATGCAGATTCATATCTCATTTGCTCAAAGACTAGTGCATTTTGGGTCTTCCAAAGGTACCATAAAATCCAGGAAAACGTTCTCAAGAGAGTGGCATCCTCTTTCTTGTATTGATAACTACAAGGTGGAACAAGTTCAAG…	AAATGAGATATGAATCTGCATCAGCTC	CAAATGAGATATGAATCTGCATCAGCTT	AGAGCAGTTTATTGACAACCACATGTCTA
3	A01_9959456	A01	9959456	T	C	10073	AAACCCAAAACAAGAACCAACACTGATGATCAGAAAGAATCAGACGCAGATGTTGAGGAAGAAGAAGAAGAAGATAGGTATGTGGAAGCTCTGGGAAGAAGAGAGAAATGGTGGTTTCACAGGCTGATAGCAATCTCCTCTTTCGTCGTATTCGGGCTGATCCCACCTCTCGTATACGGTTTCTCGTTCAGAAGAAGAGTCGAGAAGAGACAAGAGTACAAGACTTTAGCGGTTTACGCAGTGTCTCTCC[T/C]CTGCATCGTCTTGCTCTCAGTTGCGAAAGCTTACGTCTCGAAGAGACGCGAGTATGTCAAGACTCTGTTTAGGTACACGTCAATGGCGACGACCGCGTCGGGATTCTCTACGTTCATGGGATATTTCGTGAACCAGTGGCTTGA…	CGGTTTACGCAGTGTCTCTCCT	GGTTTACGCAGTGTCTCTCCC	CTTTCGCAACTGAGAGCAAGACGAT
4	A07_28731110	A07	28731110	C	G	10073	TCTTCTTGTGATCATGTCACAGAATGCTATGGTATTCCAGATATATGCCATACTCTCTCGCTCCTTTGATTCCTCTGTTCCCATGGAAGAGCCTCCTTCCTACAGAGGCGTTGCTCTTGGTGGGGTTGGCACTGGCGCTGTGCAGAGCCTCTTGCTTAGCCCCGTTGAGCTCATCAAGATTCGTCTTCAGCTGCAGCAGAGCAACAGCGGCCCCATCAGTTTGGCTAAGACCATCCTTAGGAGAGAAGGG[C/G]TCAAAGGGATATACAAAGGCCTCACCGTAACTGTTCTCAGAGATGCTCCAGCTCACGGGTTTTACTTCTGGACTTACGAGTACGTACGAGAAATGCTTCATCCCGGCTGCAGGAAGAGTGGAGAAGAAACTCTTAGGACCATGC…	GAGGCCTTTGTATATCCCTTTGAG	GAGGCCTTTGTATATCCCTTTGAC	GGCTAAGACCATCCTTAGGAGAGAA
5	A06_247236	A06	247236	G	T	26015	CTGATGTACTAAAAGAACTTGGTCTAACATACAAGCAAATAATTTGGCAGATGGCTTTGTCTAGTGAGACCAAGGAAGATGAGAAAAAGAGTGTTGATGGAGGACCTGATAATTCAATTTTAGCCTCATCTAGTACTGTTGAAAGAGAGAGTGAAGAGNACTCAAGAAATGCTTCAGCAGTTAGATACACAAACCNTGTATCCATTAGAAGAAGTACCTCTCAATCTATTTGGCGTGGTGGTCGTGATCT[G/T]TCTGTTATGCGTTCCATCGAGAGTATGCATGGTCGTACACGACAAGCGATTTCCCGAACGAGGGGTGGGAGAACTCGTCGACACCTGGAGGCTTTTAATTTTGATTCTGAAATTCCACCTGATTTACCAGGTACATCATCTTCC…	CTCGATGGAACGCATAACAGAC	ACTCTCGATGGAACGCATAACAGAA	ATCTATTTGGCGTGGTGGTCGTGAT
6	A06_24999907	A06	24999907	T	C	26015	TCAATGCCACCAACCGCAGTCAAAGAATCAATAGCATCAGGTCCTAAGGATGGATGCATCACCAAGACACCAGCAAGAGCACCAAGTAAAATAGGTATCTCTTGCGAAAGACAAAACGATGCAGATAACTTTTTTCTATCACACAGCCGTTTAGCATGTTNCCTAAGTAGTGAATTCCAAGTCACTGGTCCAGGATAAGTTTCCTGTGATTCACTTCCATTGATGTAAGCCATTCTGAGGAAGGAGGACG[T/C]GGAAGGTGCATACTCATTCTGAAAAGAAAAAAAGAACATTCAAAGACTCATAGAGCAACTTGATTCTTTTGAGAAACACTTTGACATGAACATATTTCCAAAAGAAAATAGCAAGTTTCTCCACAGGAATCAAACCTGATGCCA…	TTTCAGAATGAGTATGCACCTTCCA	TCAGAATGAGTATGCACCTTCCG	TTCCATTGATGTAAGCCATTCTGAGGAA
7	A02_18369509	A02	18369509	C	T	26021	AACAGCTTGAGGAACCCATTCACAATTGTTATCCCAGTAAGCAACGAGCTCGATATCCAAATAGCCCGATTTCCAAGTAGCCCGATCTTCACATAGCTCGATCTTAGCATCAAGTTCGATCTCCAATGCGCTCGGACATACTCGAGGAGCCGACAATGCATCTTTCTCCCTAAAAACGATATGCCGATGAAATATAAATATTTTGAGAATGCATGTTGTCTAATGGTATCTCCAAACGAAAACAAGACCA[C/T]AACTGGCAGGAAGCACGTGATAATTCACAAAGGCGTGCTAGGACTTGTACACGAATCAAATCAATAGTTCATAGCCTGAATGCACCGCCCTCTCATCGTCTACGCAAAAAACACATGATCAAACATCTGACACCATTCTCATCT…	TCTCCAAACGAAAACAAGACCAC	TCTCCAAACGAAAACAAGACCAT	TGTACAAGTCCTAGCACGCC
8	A06_6118599	A06	6118599	G	A	26021	ATCCTCTATACAAACTAATCGTGGACTGCAACAAGCTCACAGTAGATATCGAGAACGAGATCGTCACCGTCCACGGCTTTATCCGTTCCAAATACAGACCTAGGTTTCCAGAGCTGGAGTCGCTTGTGCATCACGCAATCGAGTACGCTAGCGTCGTGAAACAGATCGGGGACGAGAAGGACTTAACCCTAGTTACTCTCAAAGGTCTCTCGGCAAAAAGTACTCCCTTATCTGTTTTACTCTTTGCTTC[G/A]ACCACTAAAGGGAAGCCTCTCCCAGAAGGTGTCTTGCAAAAGACGTTAGAGGCGTGTGATCGAGCTTTTGAGCTTGACTCCGCGCTGAAGAAGATTCTTGCCTTCGTTGAAACCAAGATGGGATGTATAGCACCGAATCTCTCA…	CCCTTATCTGTTTTACTCTTTGCTTCG	CCCTTATCTGTTTTACTCTTTGCTTCA	CACCTTCTGGGAGAGGCTTC
9	A01_6548614	A01	6548614	A	T	26022	TTCCTGTTTGTCACTTCTTTTAATTGCCTTTGATATTTCTTCTTCCTGTCTGATTACCCTTTCTTTTTTACTGGGAATTCTCTGGATATTTATATGTTCTTACATAAACCCACATTTAGAATCTACGTCTCTGACTTGTTAACTTTCTGCAACAAACTGCAGAGATATTGCCGTGGTTGGCTGGCGAGAAGGAAGTTTTATCTTCAGAGAAAAGCAACAATATGCATTCAGAGTGCTATCCGAAAATTTA[A/T]CTGCATTATGTCGTTTCATGGCTACAAGCATGCAGCCACAGAGCTTCAACGGCTCGTTAGAGGACAAATTGTTCGAAGCAGGCTTCAAGGTATTAAGCAGTTTCTCTGGTACCTTATTTTTAAGCTGATTACATATTGATTTTT…	TCAGAGTGCTATCCGAAAATTTAA	TCAGAGTGCTATCCGAAAATTTAT	TCTGTGGCTGCATGCTTGTA
10	A03_3737651	A03	3737651	A	C	26022	ATTCACAGATTCTTCTCTCTTATAGTCATCAGTACACACTACATTTTGCATAAAACTTTCCAATTTAGAACTGTTCACCAAGCTCTTGACCAGCCATTCCTTCTCTGCTAGCTTTCTTAAAGAAGTCCTCAAGCGTGTGTTTCACGTAACTAAGCGTCTTTTTGTCGCTATACTATTCAGTCTCTGGATCACGAATCAGCATACTCTGTGCGACGTAATACCTATCTTCCCAAATTCAGCAGCCTCACCA[A/C]CCGCAGGAAAGATCTTTGCGACAGAATCAAGAACTCCTATCACGAAGTCCATTATCTCGATAGGAACTTTCAAGAACTTAGGCTCACTGCCTAGAATCATAAACAGGATCTCTCCTTGCTCCAACGGGGTCAACGCATTCCCTG…	CAAATTCAGCAGCCTCACCAA	CAAATTCAGCAGCCTCACCAC	AGGAGTTCTTGATTCTGTCGCA
11	A03_16004386	A03	16004386	A	G	28052	ACAACCACCCCTCAGAATGATCAAAAACCAAACTTCTTTCGGCGTAGGCTGATGGTGAGGGATCTTCAACTGATCCAAGTGAGTTCATCAGCTTCTGTATTGATAGTCGGCAGTAACACCAGCGACGATATTAAATGGTTGGTTTACATGATTGTATTAACGACCAAATAACATGAAATTATAATCAGCAAACCTGGAGTTTTTGAAGTTGAGACTTAGCATCAGATAGCATATTCAGATTATGAGTTGC[A/G]GCCCCATGAGAATTGGAGAGACTTTCCAGTGCTGACAACACTGCAAACTGAGAGAAAAGTATTAGTAACAAGATACGTTAAGGACCTATTAAAATAATGCCAACGAAAAAAAGATTCTTAATATGGAGAGTACCTCATATCTTG…	CAGATAGCATATTCAGATTATGAGTTGCA	GATAGCATATTCAGATTATGAGTTGCG	GTCAGCACTGGAAAGTCTCTCCAAT
12	A05_5353523	A05	5353523	G	T	28052	CATGAATGGTTGAATTATCCTATTCGAAATCCGTAAATTAAGAAGATTATCTCNTGGAAAGAGCCGATGAATTCTCTGTCATCGTCTGGTCTTGTTAAGCTTTTTGACTNGATCCTGCTGTTTCGATATTTGCAGTACATGAGAGAATGCATCCTCGCGAATTTCAAGAGAAGATTTNTCACTGCACTACAAACTGATAATGATCTTCAACGGCCTTCTGTGTTGGAGTCTCTTATAAGGCGGCATATGA[G/T]CATAGTCCATTTGGCAGAGCAGCACGTTAGCATGGACCTAACCCAAGGCATCCGAGAAATTTTACTCACAGAAGCGTTTTCAGGGCCTGTTTCNTCTTTGCATACGTTCGAAAAACCTGCTGAACAACAGCAAAACACTGGATC…	AGTCTCTTATAAGGCGGCATATGAG	GAGTCTCTTATAAGGCGGCATATGAT	GTGCTGCTCTGCCAAATGGACTAT
13	A01_3232453	A01	3232453	C	T	28053	TGAAACCCTGACGCAGACTTAACACCAAGCCTAAACTTCCTGCTCCTTATCCAGCTCGAATTGTCGGTGAAAGAAAGTTCTCCTAGAGTTCCTACGCCTTCCTTAAGTACCACATGAATGTGACCAGTCAATATGGGACTTTTTCCTTGGCGCTCTTTCACAACAAAGCTCTCAAAACGTTCTCTCGTCCAATCTTCATCGTTGAAGTCTCCATCTAACACGACAACGTTCAGCTTTGCCGTTGAATCTT[C/T]TCCCGTTTGAACAACGTTTCCTGTGTTTGCATCTGTAAGGACCACGTGAACGGCTGAGCCCTGCTCTCCTTCGACTTTCCCTCCTGTGAATAAATGAGGAGGCATGCGTGTTCTGAAGCGAATTTGCAAGTTTCTTCCATTAAG…	GTTCAGCTTTGCCGTTGAATCTTC	CGTTCAGCTTTGCCGTTGAATCTTT	AGATGCAAACACAGGAAACGTTGTTCAAA
14	A08_11057296	A08	11057296	A	C	28053	AGATCCTAAGTGAAAANGAAGCATTACANGGAGAAATCAATGTTCTGGAAATGAANNTAGCTGAGACTGACGAAAGGATCAAAACCGCTGCTCAGGAGAAAGTACGCGTAGAGCTTCTAGANGAACAGCTAGAGAAGCTTCGTCAAGANATGGTTTCTCCTCCTCCNGAGAGCGATGGTTACGTTCTAGCTCTCAGCANNGAGATAGAAACGTTGANGATAGAGAATNTGTCTTTGAGAAACGATATAGA[A/C]ACGCTCAAGTCGAAGCTTGAGAGCGTTGAGAATACAGATGAACGTGTGGTCGTGTTGGAAAAGGAATGCTCCGGTTTGGAGTCTTCTGTGAAAGATTTGGAGAGTAAGCTGTTGGTTTCTCAGGAAGATGTTTCCAAGCTTTCC…	CTCAAGCTTCGACTTGAGCGTT	CTCAAGCTTCGACTTGAGCGTG	GATGGTTACGTTCTAGCTCTCAGCA
15	A07_21078330	A07	21078330	G	T	28059	TGTTCTNGAGAGAATATAACTCATTATTTTTCTTGTCAAACTAGAACAAGCTTTGCACAGATGCTTGTTATGCTGACTGCTGAGTTATATTCTTTGATCTTCAACTCTANGAAAACAAAACAGAGACGTGGCAAGAAGAGAAAATGTGTTTTCTCCAAATAGCATCACTCACATACATGATCTTAAGTTGATAAACTTCTCTCAAAACCTTCAGATCTACGGTACCTATTCTTNCTNTGAACATNAAACT[G/T]AAGTGAAGCAAGCTTATGCGAAACCGCAGACCAAATCATATCCACCGAGTCTCCAGGCTGAGAAGGAAACCGATACTCAAAACACCTANCAACCTCTTTGAGTCTCTCCCACTTCTTCCTCCACTGATCCTCAGTTACCCCTCT…	GTTTCGCATAAGCTTGCTTCACTTC	GGTTTCGCATAAGCTTGCTTCACTTA	AAACCTTCAGATCTACGGTACCTATTCTT
16	A07_23181319	A07	23181319	G	T	28059	CTAGTTCTTCAGCCGACTTCTCCACCGCCTTCTTTCCTCCTCGGCCGCCTTTATTCCCTCTGCCACCACCGGCTTGGCCTCGGCCTCTACCACGAAACCCTCCTCGACCACTTCTCACACCACCTCCTTGTTGGTTTCCACTGCCATTAATAGAATGTATGATATGATTAAATTATAAAACCTATACATGATCGCTCACATATGATTAGCCGAAAGCGAGGTCGGAGTCTTATCACTTACATTGGAAGGC[G/T]TCTCATAGAAGGAGCTGCACTTCTTCCTCTTCCTCTCCCACCTCTAATTCCTTGTCTGCAAGAATGAGACACTTTAAGTCTTCACGCTTGATCATCAAAGACGCGCAATCTCAACTATGCTAAAATAAATGGCTACATACCCGA…	GTCTTATCACTTACATTGGAAGGCG	GTCTTATCACTTACATTGGAAGGCT	GAGGTGGGAGAGGAAGAGGA
17	A03_22285257	A03	22285257	G	A	28061	ACCAATTTTCTTGAGATAAGATGCATCGATCAAACTCTCTCCCTCCTGTACTGACGCTGATTTCACCAGAGCAAATGAAAAAACAAAAAAAGCAAAACACACTACGTCAGAGTCAAGAACAAGCACTTGAAGATGTATATGATGTTTTCTAGCCAAAATGAATCTACAATAATTAAAGGGCTTTTGACTTNGAAAACAAAGAGGAGAAGGTAGTATGCATACTTTAGCGGTATTGTCAACCACATCTCCA[G/A]CATCAAAACGTTGAGCAGCTTGATTAGAAGTTCCAGGAACGAGTGCTAATGACTTTTTCGTCACGAGAAAGACCCCCCAAAGGAAGTTCTTTGTTTTCTTCTGCATCTCAATGATAACTGACAAACACAAAACAAGCATTATTC…	GGTATTGTCAACCACATCTCCAG	CGGTATTGTCAACCACATCTCCAA	GAACTTCTAATCAAGCTGCTCAACGTTT
18	A10_450622	A10	450622	A	C	28061	GTTTGGGCTCCGAAACCCCGGTTTATACTTAAAAAGTAGGCCCATACAAGGCCCATTAAGGTTTAAAACAAGTCATCCAGATCCTGACCCGGATTGCGGACCCGGTCTCGGATTCGAGTTACTTCTCATGAGAAAGAGAGAGAGAAGGAGAGCAGCTGAGTAAGAGATGGCGAGCGAATACAGATGCGTGGGATGTGGGTTCAGGGTTAAGTCATTGTTCATTCAATACTCTCCGGGCAACATTCGTCTA[A/C]TGAAATGCGTAAGCTTTATGAATCCTCTTTTAACTTTAAATTTTAGGGTTTTTTTTGTTCTTTCTTTCTCAAAAGTTTCCATCTTTGTTTCGAACACATACACATGTTTTCTATTTAGGGAAACTGCAAGGAAGTTGCAGACGA…	TCCGGGCAACATTCGTCTAA	TCCGGGCAACATTCGTCTAC	AAAGAGGATTCATAAAGCTTACGCA
19	A06_20416979	A06	20416979	C	T	CNU_11377	CCAAATTGAGAATCAAGGTAAGGTCTAATGTTAAAAAAGAGTAAGAAACTACTGACGTTAGCTCGAAAACGCTGCCGTCGGTTGTACACACAGGATCCTCGAACGGCAGAAACGTAAGCCTGAGATTGAATCCAAACTTGATAAGGANGAAACTCACAAACGNTAATTCATATAAAGGAANTTACATACGCGCAGCAGTAGAAAGGAAGGCTCTTGAAAGGAGTGCGATTCTCTTTGGATTTAGCGCCTC[C/T]CCATTCCGTTGCCCACTCCGTCTTCGTTATGAACATTCGATCCTTGCTATGCTGCTTCTTCCCCATCGTTCNACTTCTTCTTCGACACGAGCTGATGATGATAGGTTTAAAGTTCGATTGAAACCCTGACGTTCCGATTTGGGA…	ATTCTCTTTGGATTTAGCGCCTCC	CTCTTTGGATTTAGCGCCTCT	GAAGACGGAGTGGGCAACGGAA
20	A07_27815519	A07	27815519	G	C	CNU_11377	AGCTACNTCAAACAGGCATGGGAAGTACATGTTCGTTGTCCACGAGGACCACAAGGACGAGATGTGCGATGTTATGCTTGTCAAAAGCTCAGACAAGGGTTGTTCTAAAATCTCTAAGGGGCGTGAACAGTCGCGTGTGATCTTGAACCANTACAACGGCATTGCGTCGCAGATTAGGCATGCTAACAACATGGGNTTCGAGAAAGATGTTTCTGATGTGTTTTGCTCTGAGCTCATCAAGAAGTATCAG[G/C]TTGATGAAGATGAGATTTAAGATCTTTGATCAGTGTCATTATGATCTGTTGTTTTCGATTTGGTTTAATGAGTTTGGTTATGGAAGAAATATATTTGTACTTCTTTAATATTTATTTGTCNTAGATGATGATGATGTCTCCAGT…	CAAAGATCTTAAATCTCATCTTCATCAAC	CAAAGATCTTAAATCTCATCTTCATCAAG	TGTTTTGCTCTGAGCTCATCAAGAAGTAT
21	A02_30120610	A02	30120610	T	C	CNU_11378	TGGCTTCGTTTCAGGAGAAACAATTGTTAGAAGAGAACGTCCGGTTACATCAAAAGGTAATTCATCTCTCTTTCCGATTCATATATATATATATAGCCCATTTCAAAAACAAAAGTGAGATTTTTTCACCTAGTTTTGCTTACAATTTATTCAAATGTAGAAAATTATATATGATGCTATCTTTGTGTGGTTGACTCCAATGCAATCTATGTTATGAACAGACTGTTTTAGAACCATGGAGAGGGTCGAC[T/C]GATCAACAAGAGAAATTCAGAGTCATAGATCTTAATTTGGAAGTAGAAACTGATTTAGTCATCGGTTTGCCAGAGAAGCACTGCAAATAACATTATCTTATATGTTCTTTAACCAAAACAATATAATATTTTATGTTTGTATTT…	AGAACCATGGAGAGGGTCGACT	GAACCATGGAGAGGGTCGACC	GATCTATGACTCTGAATTTCTCTTGTTGAT
22	A06_23619289	A06	23619289	C	A	CNU_11378	CTGAAAAATTAGNTAACAACTCTAATNTTACAATATTTACATCTCACTCTTGAATATTTCAATTGATTATAATTTTTTCACTCAAAACTCCCCAAATGAAATGCAGATCTACAGAGAATGCGAGGATGCATGGAGGCTAACTTTAAACGGAGACCTGAACATTCCGGTGGCGAGGGCGGANGAGTTCTGCGAGGGACCATGCTTCTCCGAAACACATTTGGCTTTGAATTGCATTGATGANATTGTTCAC[C/A]ACTTCAGATTCTTCAACAGAGCCACCGTTTACAACATCCGTGAAACNCTCAAGTCCGGCTGCAGCTACGGACCTGAACGAGGTTTTGATTCCAGAGACCATTTCTTGATCTGGTCTAGACTGGTTCTTTTGTTTCTTGTTTTAA…	GGCTCTGTTGAAGAATCTGAAGTG	GTGGCTCTGTTGAAGAATCTGAAGTT	CCGAAACACATTTGGCTTTGAATTGCATT
23	A03_15694374	A03	15694374	C	T	CNU_11379	ACCCTTTGGANATATCTNACTGTATTCACGTCCAACGCAAAAGCTTTAGCCAAAAGCCTTGTATCAATCAAAGGGCGGGACCCGAAAAGNGTTTTACCAATCGGAACCACACCAGGATTTTGACTCCCGACTNCACCAATCGCAACCGCATTCGTCTTGCCAATATTAGCATGAAACTGAACCAAACCGACGGNAAAAGCAAATACATCTCCGGGATAAAGAACCTTGGAGAAGAGCGTGGAGTTGTAGT[C/T]GTTGGAGGACACAAACCCGACCAAGAGCGTTCCCTCGAGGACTAAGATCANTTGGGAGGCACGTGGGTGTATGTGCGGTGGGATTTGTCCTCCAGGGGCGAAATCAAAGCGGGAAANGGCAACTCCGAGAGTGTTGAGACCAGN…	CGGGTTTGTGTCCTCCAACG	GTCGGGTTTGTGTCCTCCAACA	CTTGGAGAAGAGCGTGGAGTTGTA
24	A06_18323436	A06	18323436	T	C	CNU_11379	AACAAATGAAAACGGATCTAAAATGTAAAAAAAAATAACNTCAATAAGATTCAACAGAGTTTCACAATANTAATAACCAGCCTCAGCCNTTGACTAACTAAGTCAACGCTTTATTTCATGATTCAGAAGTAGTTGTTATACCTNCCCCCTCAATACTGAAACTACAAGCAGTAGAGAGGGGTAGTAAACTACAAAAACTNCACTTTTATTCGATGCTTACAGCAAAACTAAGTGCTCTCTTTNGCTCATT[T/C]AAGTAGATGGAGGAAGCTCCCAACCTTGTGGAATCGGACCGTAGTCATAGATGACCTCTCTGTGGCATGACCACACCANCTTTATTGCCTCTGGTGTTCCTATCCCTGCTCCTCTTGGATCTCCAGCAGGTCCAAACCTGTGTG…	TGGGAGCTTCCTCCATCTACTTA	GGGAGCTTCCTCCATCTACTTG	TGCTTACAGCAAAACTAAGTGCTCTCTTT
25	A01_14908732	A01	14908732	C	T	CNU_11381	AGGTTTTTCGGAGATAATCGATCACGTAAGGNAACCNGAGCTTTAAACTCTGTGGAAAAATAGTCGTTCAACTCGAGCTGCAACCCTAGGCAGAGGATAGTAGAGAAAGAGTTGAAGACGAANACTGGTGGGCTCCAGNAATATATTANAAGACCATTTATATNTCTNTCGAAGCCCAAATAAGAAAGTAGTGTAGATGCAACATACNGTAGTGAAACGATNAGTTTTGTAAGTTGGGACAGGTGTCATG[C/T]TCACAGNGCTTGACTTTCTGAGCTGGCTGCTGAGGTGGNGCGTCNTGGAGAGAGATANCTCTACTTTATAAATCAAAATAGACCTACAGCNCATTCNGAATTAAACCAAAAGANCCAAAATTAAGCNCCGTAAAAANNACATCA…	GTAAGTTGGGACAGGTGTCATGC	GTAAGTTGGGACAGGTGTCATGT	TCAGCAGCCAGCTCAGAAAGTCAA
26	A01_17612012	A01	17612012	A	G	CNU_11381	AATCGTGTTTAGGCTTGTCACCCTTTATCTGTGCATGTCGTCGCTGGAAAAAGCCACTAGATGTGTGCAGCAGGTGACCTCACTCTTGCCTTCCTTTTTATCTGCCGATGATGAACAAAGCAAGAGCAGATTGCATCTCTTTATTGGCTGTTTACTTTATGTAAGATCTCAATATGGAAAGCTAGATGATGGTGCTCGTTTTCATGTAATATCGCACCTGATACGTGAAACTGTAAGTTGTGGAAAGTCC[A/G]TCCTGGCCACCAGTGGTATGAGTAAGGATGACAGTTCTGAATCTGGTGGAATCTTCAAAGAAGTGGGTTCTATCCAGAATCTTATCCACAAAGACCGTGTGCTTGCTGCAGTCACTGATGAAACGACATACATGAAAACATTAC…	CATACCACTGGTGGCCAGGAT	CATACCACTGGTGGCCAGGAC	CTGATACGTGAAACTGTAAGTTGTGGAAA
27	A05_15472735	A05	15472735	G	A	CNU_11383	GGTTTTGAGGTCAACTTGTGGGCAAGGTGGGGAGCAAGAATGGTCCGAAGAATAACATCAAGAAGTTGAAGATATATGTTCCTCATTTTGATAACTCTGCTAATGAAATGGTTAGTGTCGTGTTTTTCTCTGCTACTAGGTGGGAACTTGGGCTCGGCTTTCTTGGACAAGTTATAGTCCTACTAGCCCTACAACTGGTCCCTTTAAACCAGTTACAAAGGGCAGGATTGGAGCTGGATAAGGTCTTCAT[G/A]TTGTTCATTATGGGGAAGAGGTCTGAGGAGCGAGTATGGTCAAGAGTATACTCAGCAGTGAGGGGACATATATTGGCGTTTGTTTATGAAATAGGTATCAGTGCAGGTGTTGGAAACGCAAAAGACTTGGCTGGAAATCGTATA…	ATTGGAGCTGGATAAGGTCTTCATG	GGAGCTGGATAAGGTCTTCATA	CCTCAGACCTCTTCCCCATAATGAA
28	A08_2334823	A08	2334823	G	C	CNU_11383	CCNCATCTTTTTTTTTTGTTGCNTGATGNTTTGTNTTGTTTGTCTCCTCAGGGTGAAGGAGCAGATGCNTCCCCTTGTCTACGGCCGCTGAGTTTGGATGACTTCATTCAATCTAAAGCTAAGGTATTATTCTAGTTGCATCGATCTGTATCTTGAGTTAGCGTTTTGTNNGNCNTTAGCGTTAGCAAAGATGTGATTGTGACACCATATGTATGGATGATGTGTGGTTGTGTAGGTGAGCCCGTCGGTG[G/C]CATACGATGCGACGACNATGAATGAGCTGAGAAAATGGAACGAGCAATATGGTGAAGGAGGAAGCAGGACTAAGTCTCCTTTTGGCTTCTGAAGAAAACTTTCAGCNTTGTTAGTTTAATTTTTTTTAAGTGTTTACACANCCA…	AGGTGAGCCCGTCGGTGG	AGGTGAGCCCGTCGGTGC	TATTGCTCGTTCCATTTTCTCAGCTCATT
29	A06_22239277	A06	22239277	A	C	CNU_11384	AGGAATGCTTGANCTCATTCTTGTGCTACGTCTCAACTTAAAACTTGGCTTACCAGACTATCTCTTCATAGTGGTCGANGAGGTAGTGTCTCAGATGATAGGACGCNTGAAATGGATGCCGCTNCTCGTGCTCACTTCAAAGCTNTGTCCTCACGGNATTGAAGGGACNTTCTTTGCGTTGCTNATGTCTATCGACAATGCAGGCTTCATGACCTCGTCTTGGCTCGGAGGAGTGTTGCTGCACGTCCTT[A/C]ATGTGACTCGGACAGAGTTTGGTAACCTCTGGCTTGCGGTTTTGATNAGGAATGTGTTGAGAGTTTCGCCGCTCTTTGTTCTGTTTCTTGTGCCNAAGGGAGATCAGAACACGTTCAAGCTCCCGGGTGAGATCATTGGGGAAG…	GGAGTGTTGCTGCACGTCCTTA	GAGTGTTGCTGCACGTCCTTC	GTTACCAAACTCTGTCCGAGTCACAT
30	A07_14776075	A07	14776075	G	C	CNU_11384	GAATTATTATCAGTTTGATCCCACGAGAATGAATAATTCAGAAAATGTTCAATCTTATGTTCAAAACGAAAATTTCACCCCTGTTTCACAACCATCTTACTTGACAAGAGATCAAGAGCATGAGATCATCGTCTCTACTCTGAGACAAGTGATATCCAGCCCCGGTGGTGACACTTCTTCATCAAACTGGATCGCTAGTGAAGCTCTTCCGCCTCCGGACGCTGGCCCTTGTCCTATCTGTGGTGTCACC[G/C]GTTGCTACGGCTGCGCTTTCCCACGGCCCGCAGAGATAAAGAAGGAGAAGAAGCACAAAGGAGTGAGGAAGAAGCCATCAGGTAAACTGTATTTCAATATTATGTTCCAACATCTTATAATCTGTTCGCCCAATTTATGTATAA…	GTCCTATCTGTGGTGTCACCG	GTCCTATCTGTGGTGTCACCC	TGGGAAAGCGCAGCCGTAGCAA
31	A06_11226932	A06	11226932	C	A	CNU_11386	ANTCATNAAGTAGTTCCGAAGGTGAGAGCTTAAACGGTTATACATTCTTTTGGGGAGGTCTCGTCAGGATTGACATCTTGAAGGTAAACAATATTACCGGAATGCTAAATTATGTATGTGAGTGTGGGTATTAATNAATATGTGAAACCGTGACATACTTTGAGCTNTTTCAGGCTCTACCAGAAACACGTTTCACATTCTATGGACCAAAGGCTCTTGAGATTCATGTAGTACCAACCAAAACAGCAAC[C/A]GAGTTTTACCAGGTAAAGTTTCTTTACACCATCAGTATCAACTCCATTGCTAATTCGAGAACAAGTTTTACCATTTACTTGGGTGTTCTGCAGAAAGAAGTGGGCGTGCTTCTGACACCTCCATCAGGGAAAGATCAGATACAG…	GTAGTACCAACCAAAACAGCAACC	ATGTAGTACCAACCAAAACAGCAACA	CTGATGGTGTAAAGAAACTTTACCTGGTA
32	A06_17925877	A06	17925877	G	A	CNU_11386	TATACCTGGAGCGTTTATGTTGATCACACTATTATATGGTTCATGTNCAGGGGNTGATAACAATCATGAATATGATATNCCTGGAGCTGGGCCTGTTNNATTAAAACCTTTGAAAAATTTGTCCAAAATAGTCTCAGCTACCTCCTCTGGATGGCTTCTTCTTGAGATACAGAAGGATCAACAGCCTCTGACAATGTCATCCATGTTGAATTTGTGTATGGTGCATTATCAAAAAGCCACGCAATGCTTA[G/A]CTTCCAAGCTTAGGAATGGGCAAGACCAAAGCTGACAATTGCTCATTCTTAGGATTTTATCTACTCTTACGCTCAAATAAATTGACTAGGATTACGTTTTGTTCTTGAATCATGTCATTGTTGGTCTTTTATCTTCACATTTTT…	GCCCATTCCTAAGCTTGGAAGC	GCCCATTCCTAAGCTTGGAAGT	TGCATTATCAAAAAGCCACGCAATGCTTA
33	A02_13906384	A02	13906384	T	G	CNU_11387	CTTTTCCTTTTCCTTCTTCTTGCGCTTAGCCTCCTCAGCTTGCCTCTCAAGCTCTTCCTGCCTAAGACGCTCCTCTTCCTCCTTTCTCAATTTCTCCTCCTCTTCCTTCTTCTTTCTCTCTTCAGCTTCTTGCCTTCGTGCAAGAGCCTCTTGCATCTCTCTAACATGTTTCGGAAGTTTCTTCTCAGCTGCTTTACCCTTTGCATCCTTCTTCTTCCCCTGCAGTGGCTCAGCTACTGATTCTTCTTGC[T/G]TGTCCTCCTTAGCCTCCACAGAAGAGGTTGCAGCTGCTGCTTTCTTTTCCTTCTCTTTCTCCTTCTTCTTTCTCCTTTTCTTCGCTGCAGCACTCTCTTCTTCTTCTTCCTTCTCACCAGCATTCTCTACAGGTGCAACTGGCT…	GTGGAGGCTAAGGAGGACAA	GTGGAGGCTAAGGAGGACAC	CAGTGGCTCAGCTACTGATTCTTCTT
34	A08_1565662	A08	1565662	G	A	CNU_11387	AATTTTATAAAACNAAATTANATATATATAGCTAAATTGTATTAANANATTAGTATTCTTTTTGNTTGAGAACCNCTCTAAGGTTCTATGCAATAAGGTTGCTCTAATATCTATACTTTATGTAAAAATATATGTTTGTATACGACTGACTTACGCNATTCCNTGAGCAAGAGTTGTGGCNATGTTCAACCTCATGTTCCAGTCCAAGCTCCTACCACCTCTAGGCACATGATGCAGCCACCTATCAAGC[G/A]GGCCATTGGCTATAAACTCATAAACAATGAACCTCTCTCCATGATCATAGCAACAACCTTTAATAGCAACCACATTCGTGTGATGAAGCTTAGCAGCTCGTTTAATCTCAGAGTAGAACTCTTTCTTCCTCTGAAAACTCGACC…	GTTTATGAGTTTATAGCCAATGGCCC	GTTTATGAGTTTATAGCCAATGGCCT	GCACATGATGCAGCCACCTATCAA
35	A04_19029387	A04	19029387	G	A	CNU_11388	GATTGTTGGTGAGCCTTCTGTTGTTAGCTCAGGGTACTTATCTAGTATCTCTCGGGATAACACCGTGTAGCGGGTCTTCACAGTTGTGGTTTTGCCTACGACACAAAATATTAGTGNAAGAGAGAATATTTAAATGANGGCAGAGACGAAACTAATACAAGAGAGTGAGAGGCTTTACACAAGTGTTCTAGCTTCTCTTTGATAAAGGGGTCATCACATTTGGTGTCACGTAGAAANCCCTCCACTAGAT[G/A]CTCCTGAGGAACCACTTGGCTTGGGAAGGCCTTGCCAAGAGCAAGCACTGTTGCCTTTCCTGGATTTGCNACACGCCTTGTGCTGATTTGCTTCTTAACACCATTCATNCCAGAGCTAGACATCTCTCTCTCTCTTTCAGGTAA…	GCCAAGTGGTTCCTCAGGAGC	AGCCAAGTGGTTCCTCAGGAGT	GGGTCATCACATTTGGTGTCACGTA
36	A05_763454	A05	763454	C	T	CNU_11388	CTCTAAATATCCCGTCAAAATACTCCGTCTCTGTTTTCTATTCGCAATTCTCAGACCATGACTTTAATCTCTATATTCTCTAATCCGAGTAANTATCCTTCATCGNTAGGAATATATATATCCTTCTAAAAGNGAGAGAGTTCTTTGAAACAGAGTTNTTTGTTTCGATGGGGAGGATTCTATGGCTACTTGGNGNGGGGATCGTTCTGTTCTTGGTTAGGATCGTGTTATTCAAAACCGGTTTGATTCA[C/T]ATGGTTAAGAAATGGAGGAGGACGATCGTCGATCTCTTTCACGTTTACCAGCACTACAANGTCCCNGAATTCAACGAAGTTCAAGAGAATCATCTCTACAGGAAAGTGTACACNTATCTGAACTCGTTAAGCTCCATCGAGGAT…	GTCCTCCTCCATTTCTTAACCATG	CGTCCTCCTCCATTTCTTAACCATA	GGATCGTGTTATTCAAAACCGGTTTGATT
37	A02_27237375	A02	27237375	G	A	CNU_11390	ATCAGATAAACCAAGCAACAAACAAAATCCAGTTTGGTTTGTTTAATTCCGGAAATCTTTGGTGATAGAGCTTTTAAGGTTTTTTTCTTATCTTTTTCTAGGGTTTCACATTTTATGCTACTGTTACCACAAAAATCTGTATTCCTTTTCACGGCTTCATGTTTATCACTCAGCATAATTTATTTTTACTAATATTTTGCGTATCTTGTAGAGATGGGGTGGTTTGTGAAGCTCCTTCTAGGGCTTTGGA[G/A]TAAGTCCGCCAATGGCGACTGGACTTTTGAAGAAACCTCTTCCTATCACGGAGAAACGGTGATAATAAACAAGACTGACACTTTTGATGGGTTGGTGGAATTGATACGTATAAGACTGAATCTGGGGATTCTAACGCCGGTTGC…	AGTCGCCATTGGCGGACTTAC	CAGTCGCCATTGGCGGACTTAT	GTTTGTGAAGCTCCTTCTAGGGCTT
38	A03_33509930	A03	33509930	T	G	CNU_11390	CGACCAAGGCCTGCAAAGTTCAATAGGGTTGGTTCAACAGAAAGTTAAGGCAAATACATAATATTGTCCACAAGCATCGGATAAAGGGAGTGCACGGAGGAGAAAGTAAAGTGTGTAAGCGAAACTCACGTGTTCTTTGGATCGCTTCCTGTGATTATACGCCAATCATCATACTCCAACGCAGGGTAACAAATCTTAAGAGGCATATTGCCAATAATGTCGTCCCATTTAGCTTCAATTAAGTTCAATA[T/G]AGCTTCATTCTGCTTCGGTGTACTCAAGGAGGAAACAACAGACCAGAAGTTCCCAAGGGTGAAGAATCTGAAATCCATGTGGGCGGGCTGTAGGTTCCCGAGGAGATACCCGCCCTGCTCGGGAATCCAGTCCATGAGCCATGG…	AGTACACCGAAGCAGAATGAAGCTA	ACACCGAAGCAGAATGAAGCTC	GTCGTCCCATTTAGCTTCAATTAAGTTCAA
39	A01_1402383	A01	1402383	G	A	CNU_11395	TGTTTCACCACTTCCACCAANCCCTTGTTGATCCATGTTGCCTTTAGTCACCGCCGCTTCTTGAGCGGCAGCAANCAACAAGNCAGCCGCAGCGACNGCTTTTTGNCGGGTTNNNTNATCCNNNTCACTAAGNCTCAGTGCGGGAAGGGCGAGAACGATTTCGCGCATCTCCCCTTCTTCTTCTTCATCGCTCCAGAGGTAATCACTTTCATCAGAATTTTCATTANTTTTTTCCTCAGTGNTCACTTTT[G/A]TTTTCTCGGGATCACTCATGATTTTGACTTTGTTGAGAGTAATAAGTTTTNCTGAGACCGAAATGNTGTTTATATAGTTTCTTTGATCACATGACGGTTATGACCGTTACCTCTTCCTGTGTCTAATGTCTATATCTCTCTATT…	AAAATCATGAGTGATCCCGAGAAAAC	CAAAATCATGAGTGATCCCGAGAAAAT	CTCCAGAGGTAATCACTTTCATCAGAATT
40	A04_15470374	A04	15470374	G	T	CNU_11395	ACACCAAAACAAAGGTAAAAACAATTCAAGCAATACACATATATTTTAGTACATAGTTGTTCAAAATAAAGACAAAGCATAATCAAGAATCATGGACACAATTATCAAGTTAAGCAAGACCTCATCGTTAATTCGTAGAAAGCTTGATCTCTTCCTTGAACTTGGCCATCGCATCCCTAGGAAGCGTTACCAGCACTCTAACACCACCGCTCATCCCTGGGTCCGCCTTTGACGCCGGCAATAAAACACA[G/T]AGATCAATTGTCATCGGAACCAAAGGTATAATGTTCACTAAACCTCCCCAACCATTGTACTGTAGACCGATTTGCCGCCAATCCGTGACGGTCAAAACCCCTTTGCCGATGCCTATCGTAGATGACATATCTTTCAGCCTTCTC…	TTGACGCCGGCAATAAAACACAG	CTTTGACGCCGGCAATAAAACACAT	GAACATTATACCTTTGGTTCCGATGACAA
41	A02_1182385	A02	1182385	G	T	CNU_11396	GATAATCTNTCTTTACTTTTTTCAGGGAGTGTCCATTTCAGAAATGTCAAAGTTGATTCNACCACATCATGTTGTTGCGTTGTGCTCGTTGATTGCTTCACTTCAGAGATGTACTGGCATTTGGAGGCTACAAGAGGTAAGTTTGATGGCTAATAAGTGCTTTTAACGATAGTGTATCAGTCTTTAACTATGTGATCCTCTGTATTGTTTCTCCAAAGGTGTTAGGCTGTTACAAGTGGCCTGAGTCTCA[G/T]GAATCTGATTTTGTCTACAGTAAGTGCGTTTCCAAAATAGCTATGGTAGACAAATACCTTATAGGGTGTTAAGTTTATAGATGTTTATCTTATAATAGGTGCATCATCGGTTGGAGGCTCAGTAACTGCAGGTTTTCAAGCTGA…	GTTACAAGTGGCCTGAGTCTCAG	GTTACAAGTGGCCTGAGTCTCAT	GAAACGCACTTACTGTAGACAAAATCAGAT
42	A07_25547320	A07	25547320	C	T	CNU_11396	TACAGAAGCGGTTGCATGCGATGAGCTTCCACATGNGAAGCTACTTTTGGCTTGACTTCCAGCAGCTCAATGACATTTACCGTTACAAGACGGAGGAGTACTCACACACCGCAGTTAACAAGTTCAACGTCATCCCCGACTCCATCCCGGACTGGGTCTTTGATTTCATGCCTCTCCAGGGTGGCTACTTCGTCGGTAACGTCAGTCCTGCCCGAATGGATTTCAGGTGGTTTGCGTTGGGAAACTGTAT[C/T]GCAATCCTTTCCTCATTGGCTACGCCTGAGCAGTCCATGGCTANCATGGATCTTATTGAGGCTCGGTGGGATGAACTGGTCGGAGAGATGCCGTTAAAGATATGTTATCCGGCGTTGGAGAGTCACGAGTGGCGCATTGTCACT…	GGTTTGCGTTGGGAAACTGTATC	GTGGTTTGCGTTGGGAAACTGTATT	AGGCGTAGCCAATGAGGAAAGGATT
43	A07_22876263	A07	22876263	A	G	CNU_11397	TTGGATGTGTTNTTATCTGTGCTTGCTTCTGACCAAACTCATGTTGCTAAGGGAATCGNACGGCTNCTGATGCCATCCTATTTTCCATCGAGAAAGAGAGCTGAGGAGGCCTGCACNCGNTGNAGGACACTCATNAACAGAAACCCANTNGCTGGTGCAAGGTTNTGCGAGTTTTTAGTATCTTTAGGAGCAACCCTTCAATCTGCACGNCAGCTGGTNGGATTCTTNTTGGATTCNATCTTGTCAGATG[A/G]TGATAAGCTAGAGGATAACCAGATTGAAGGCTTGCTTCTTGCTGCGTACCATCTCTGTAAAGATCTGGTTGCTGCTGATTCTGGGTGTATGGCCNCNCTTAAAGAGTTGTTACCTGGAGAAAAACTGAAAAGCTTGCTAGCTTT…	CAATCTGGTTATCCTCTAGCTTATCAT	AATCTGGTTATCCTCTAGCTTATCAC	TTTTAGTATCTTTAGGAGCAACCCTTCAAT
44	A08_6629206	A08	6629206	C	T	CNU_11397	GAGACCGTCAACCACCTACTCTTCGTGTGCCCACCTTCTGTTCAGGTATGGGCCCTTGCCCATATTCCTCACTCTNCGGGTCTCTTCCCGAGCACATCAAACCTAAGCAATCTCCACCACCTCCTCTGGCGGGCACAAGGACTTGGCATTCCATCCTCGATCCTAGATAATGTGCCCTGGATTCTGTGGTTTTTTTGGAAAGCTAGAAACGAATGTCTTTTTAACGGGATAGAAACCCCTCCTCTTGATA[C/T]AGTTCAANTAGCTCTATCGGAAGCAGACAATGGGAGGCTAGCGCAAATTCTACATACTTCTCCCGGCGATGAAGTAAACCTCCCACCAAANAGTGCTCAACCCCTCNGCCCCCAATGCTCGATTGATGCCTCATGGCACCAAGA…	GATAGAAACCCCTCCTCTTGATAC	GGATAGAAACCCCTCCTCTTGATAT	CCATTGTCTGCTTCCGATAGAGCTA
45	A05_12945933	A05	12945933	G	A	CNU_11400	GTATGTGGTAGTTTCCAAGATAAATATGATGTCTTCGTTGACAGACATAACATCTTGAGCGATTCCANCAATTTCCTTCCTAAAAAATCCAGCACNGTAAATATAACTTTCTTNTTTTCAATGCGAAGCATTAATTTTTTGGGAAACCTATCTTCCTTCATCACATATTCAAAGCTGGGTAGCTCAAACCCAAAGGTGTTTATCGAGTCAAGGATGATGCGGATAGCGAGATGGTCAGGAAGGCTTGTAA[G/A]AGAGGTGATGGAGATGTTAGAAGAGTACAAGAAGCTAGAAAAGATATGGAGCAAGATGAAAGCGCTCAAGATCCCAAATAATGTAGACATGAGTGCACTCTCGAAAACACATGAACGCTCAACACATCAGCAAGATCCTCCCTT…	CTTCTAACATCTCCATCACCTCTC	CTCTTCTAACATCTCCATCACCTCTT	CGAGATGGTCAGGAAGGCTTGTAA
46	A09_32875625	A09	32875625	G	T	CNU_11400	TTNGTTACAAGAAGATCAAATTTTACCGGTTTAGAGTTTGTGTTACACTTTTTGTTAATTTGGAAAAAAACTATATATGTGTATATATATATATATACANTTTTCTTTATTGTGGCAAAATACATTTTGTCTCTGTTTCAACATAATGCCTCATACGTTCTGTCAAATTGCATGAACCATTACGTACTAGNAGTATTGTTATATTTTAGAATTAAAAGCTATCATTTGAATGTAGGAGGTCATACGATAG[G/T]AAATTCGAGGTGCAAGAGCTTCCGAAAAAGGCTATACAACCATTCTGGAAATAGCGATCGCGACCAGACTTTGAATCAAAACTACGCCTCAATGTTGCAGCAGGGATGTCCTATTTCTGGTGACGACCAGAACCTCTTTGCTCT…	GAATGTAGGAGGTCATACGATAGG	TGAATGTAGGAGGTCATACGATAGT	TCGGAAGCTCTTGCACCTCGAATTT
47	A06_28145619	A06	28145619	C	A	CNU_11402	GTTGAGATCAAAACCGCTNATTCTTGAGCTGTTGTTAGAAGAACAATCAATCCCAGTGTAGTTAAACACCACTGAATCTGAGCCATTGATTCCACAAAGAAANGACATATAGTCTTCAAAACCTACAAATAATACATTTTGATGAATTGNTAAAAGAAAAAGTTTAGTTGTGTAATCCAATTTTTAAATATAAACTTACTAGTATCAAATATTAAACCAGGGTCTAAAGCTGCCGTGGCGTTCACGAAAC[C/A]GCTTCCCATATCAAACGGNGTTGCNTTAATNAGGCTTTGATCAGNATTGGCATAAGTACGCTGAGCCATTATGGGACCTCCTTTGTTATCATTAAGAAGAGCGGTTGTTGAAAGTGCAGATGCNATTGCNGAAGGACTAAAGTT…	GCCGTGGCGTTCACGAAACC	GCCGTGGCGTTCACGAAACA	GTCCCATAATGGCTCAGCGTACTTA
48	A09_18253675	A09	18253675	A	T	CNU_11402	TCGACATTGGGCATAACGGAGAACCTACATAATGCAATATATGGATGGGTTCTCTTTCAACAGGTATGCCTTTACGTCAATTGGTTTACTTATTGTTTAGTCATCTGCCTTTACATATATGGATGGGTTCTTTTTGCTGTTTGATTCTCGCTGCCGTTGCATGAAATGAATGTTGCATTTATAATTTATACCAGACGAGAGTTTAAGGGAGCCACAACATTTACTCCATTTCTGTGAAGTTTGTGAGCAC[A/T]GGTGAACCTTCTCTTCTAGGAAGCGCAATTCAGGAGTTACAGAAAGTTACTGAAGAGGGCAACCCGAAGGAAGATCTTTATTTAAGTCGTCTGGTATGTTCGAGGCAAACCATTGGAGCTGACATACACTTNAGTGTCTCCAAG…	TCCTAGAAGAGAAGGTTCACCT	CTTCCTAGAAGAGAAGGTTCACCA	AGCCACAACATTTACTCCATTTCTGTGAA
49	A02_14679128	A02	14679128	A	G	CNU_11403	TGGAAAAGCAAAAACAAATGTTGTGATTATGATATTCTTGATTATTTGGCAAATGTCATTCATATTTTTTTTTTCTAATAGAACGGTGTAACTCAAGCATCTAGCTACCTAGTGTGAATTCAAACAAAAGTCACTAAACATTTTGACTCGTGATATTAAATAAAATATGGAATATATCAAATGTTATTTATTTTTTTGTATAGTTAACAAATAATAAATTATATGTAGAATTAACAAATAATCTTATCCG[A/G]TACAAAATAAATAGTGTCGAATACTCATTGAGAAATATTGATTTCAAATGTGATACAGCATAATTGTTACTAGATTTTAGTTAGTTAATTTCACCTAAATAAATCCAGTTATACGTCAGAGGAATCTGTAACTTCTGGAGTCAT…	TATATGTAGAATTAACAAATAATCTTATCCGA	ATATGTAGAATTAACAAATAATCTTATCCGG	CAATATTTCTCAATGAGTATTCGACACTAT
50	A10_20676481	A10	20676481	C	T	CNU_11403	TCTCTTTCCGAACAAATCAGCTGGTGATATCCATGTCATGACGAAGTTGACTTCGCATCCAGAATCTCCGACAAACTCATTGGCCTTCCTTTGAAACTTGTCAGACAAGTTATCTCCACTGAACATCTCGATAAGTGCTAGGATCTTTTTGTTTACAGTAGTGATGTTCGGGTTAGGAGAAGTCATCGCCACTTGCTTGCTTTTACTTTCGTTCTCGGAGCTCAGAGGTAAGTGTGGCAGTGGAATCACT[C/T]TCTTGATCTCTATCTTCACCTCCGAGAAATCTCTCTGCGGTTGCATCGAGAAATTAGACATTAGAACCAACGTGGTAACCGCGATCAGAGTTATAAAGCTGAACGCAAACGCGGTGAAAAGTGATGATTGGTTCAGTCGTCGGT…	GGAGGTGAAGATAGAGATCAAGAG	CGGAGGTGAAGATAGAGATCAAGAA	TCAGAGGTAAGTGTGGCAGTGGAAT
51	A02_27401105	A02	27401105	G	A	CNU_11405	GTGTTTTCCAAATANTAGTTAGATATGAGGAAGCTNTCAANCCCTTGCTTGTTGGAGATAGAAACCACTTAACGAAAATATAATGAAAACTTTCCAATCTAGTCATGGGGGCAAAGACTTACACAGAAATCAGAGAAACTGGAACAGAAAGCTTCNTCAAATCCTTGAACCATTTTCTCTACATACGTTGGNCTAGTAGAGCAAACTTCTGAAGTTGCTTCTAATATCATTGGATGTGGAAGAGAACAAT[G/A]ACTAGAGCGAACNAGCGANACCAAATTTTCNACAACTATACCCATGTAGCTCATAGCCTTTTCACTCTCATGATACTGATCAATAAATGAACCCATGCAGACNAGCGCTTTCAATGCCAATTCCCACTTCACTGTTTTGGCACT…	ATCATTGGATGTGGAAGAGAACAATG	AATATCATTGGATGTGGAAGAGAACAATA	AAAAGGCTATGAGCTACATGGGTATAGTT
52	A10_298594	A10	298594	C	T	CNU_11405	CATCGGTGGAGCTGACAAGGGATGAGCAGATGATTACAGTGTCAGAGAAAGAGGTGAAAAATGAAATTTCTGCGGATGCAGAGTCTAGCAAACCTCAAGGCAAAGAAGAGATCGAAGTAGAGTTACAATCATCTGAAGTGGAATTCAAAGGGAACAATTTGAACGGAAATGAAGAATCTGGTGGGGGCATTCAGGTGGAAGAACCAGTACTTGAAGATAAGGAAGGTGTAACAGATATGATTCATTCCAA[C/T]ACAGAGCAAGAAGTGAAAGATCAGCTGGCCGCTGATTCCGATGATCTGAAGGAAAAACTGGGAATCTCTGCTACAGACTCCAGCGACGCCCCGCGAGAGTTACTGTTACCTAACAAGAAGCTATCAGCTTCAGCTGTTCCATTC…	GATCTTTCACTTCTTGCTCTGTG	GCTGATCTTTCACTTCTTGCTCTGTA	GGAAGGTGTAACAGATATGATTCATTCCAA
53	A02_3479697	A02	3479697	G	A	CNU_11406	ATTGTTTTCTCAATATCCTTATCCCCAAGATAGGCTCTGAGTTTAGCCGGTGCCGTTGTCCACTCCTCTTCGCTCTTCCCACGTAGAGCCGAACCCAAGACCTTAAGACCAAGTGGAAAAGGTGCAATAAGCTTAGATACTTCAACAGCATGCTTAAAGTATCCTCTGGGCGGAGAGCTTTGCCCAAACGCAGAGTATGAAAAGATCTGTAGAGCCTCTTCGCTCGATGGGTAAGGAACTTTGTATATCT[G/A]CTCTATACCATTATGAGTAAATGTTTCTATATCTTTATTCACCACAATCACCTTACTTCCGAATAAAAGACTCCGAAATAGATTTTGCAAAACTTGTAGATGCTGGGAAGCGACATCATCAAGAACAAGAAGTACTCTCTGGCG…	AGAAACATTTACTCATAATGGTATAGAGC	ATATAGAAACATTTACTCATAATGGTATAGAGT	CGCTCGATGGGTAAGGAACTTTGTA
54	A02_23925969	A02	23925969	G	A	CNU_11406	TAGGAAGCGATTCAAAGGCCAAGAAAGATATAGTACACCAAAGTTATTGGTAAGGCTATTAGCATTCCAAAAATAACCCTGCATCCATTTCACCACCACAACATGTGTTATTTTGGGTCCTCTATATGTAACATATTTGACCAAAAATTAATATAAATGAATAGGTTTTGGAACTTACGCAGTGCTGAGAATCGTGGGATGCACATTGTACTCTTTTGCAAACACAAACGGAACTATTCCTTGAGGTAAC[G/A]CAGCCTATATATACTCAACATCATCACCATGATTTAGGGGAAAAAAAAATATCATCGCCATGATGTATCATATTATAAACCTTAAACATATCATGGATCATACAACTGAACAACAACAAAATCTTTGTTTATACCTGAACGATG…	AACGGAACTATTCCTTGAGGTAACG	AAACGGAACTATTCCTTGAGGTAACA	CCCTAAATCATGGTGATGATGTTGAGTAT
55	A04_15470622	A04	15470622	C	T	CNU_11407	CAGAGATCAATTGTCATCGGAACCAAAGGTATAATGTTCACTAAACCTCCCCAACCATTGTACTGTAGACCGATTTGCCGCCAATCCGTGACGGTCAAAACCCCTTTGCCGATGCCTATCGTAGATGACATATCTTTCAGCCTTCTCTCAATCTCGCAAAGNTTCCCAAAGACGTACCGCTTGTCTAGCGCCGCTCTCTTCATGTCTTTTATGAGCCTCACGACACGAGACAACGAAGATTTAGTCAGCT[C/T]GTTTGCTGTCATTGCTACAGAGCCGCTGATCAAGGCATTGCCATAGTAACCTTCTGGTAATGGGGGCTCTATAAAGCTGCGGATGCCAATGGCCATACCCAAAACAACCGCCTCATCTGGACTCATCTTCAGGGCTCGGCATCG…	GAGACAACGAAGATTTAGTCAGCTC	CGAGACAACGAAGATTTAGTCAGCTT	CGGCTCTGTAGCAATGACAGCAAA
56	A06_21293592	A06	21293592	T	A	CNU_11407	ATAAGATATAATAAAGCATCATCNTTCCAAATATCTCTAATANNTAAAGAAGAAGAAGNAAAAATCAACAAGATAGAGTTCTTTCTTCTCACTTTGCTCTCATTCTCACTAGTGACACTGGGAGTCTCCCAAGCAAGCATCATATCAAACATGAGCTGACGAAACTCTTGATCGCTTAAGTAATTAGGCTGCTTCATTACTTGATGTAGAGCCTGAAACGAGCAGAACTCGAGAAAGTTCCTCGCGTACG[T/A]CAAGAGCTGCTTAACACTCTCAGGCAACTCTACATCAAATCGGTGCTGCAAATCTTGCGTTGGAATCTTGAGGATACTGTGAACAATNGNCAGCACGAAAACAAATCCTAAATCAATCANTTAAAAGATGCAATCGCCAGTATA…	CGAGAAAGTTCCTCGCGTACGT	CGAGAAAGTTCCTCGCGTACGA	TGCCTGAGAGTGTTAAGCAGCTCTT
57	A07_20012970	A07	20012970	G	A	CNU_11411	AAACGCTTCTGATGTTAAACCTGTGCATAACTACTCTATACAGACAGGGGAGGAGTTTTCTCTCGAGTTCATGCGTGAACGGGTGATTCCTCAGAGATCTTCCAACCCCAATGGAGCTGGAGACATGAATCACAACAATACTACAGGTTATATGGAGCTTAGAGGTTTGCTAGGGATAAGTCACGCAGGATCAGACTGTGCTTCAGATGTCTCCAGGCTCAGCGTTGCGGAGAATGGCTTGAGGGATTAC[G/A]ACAGAACAAACCCTCCGCTTCACGAGTTTGATAATAAGCTTGGTCATGTCCAGTCAGCGCCGCAAGGTTCGATTAGTAAGGATAGAAGTCTAGGAAATTTAAATGGGTACGCAGCTTCTTCAGCCTCTGGTAGTGTAACAGCGA…	GAGAATGGCTTGAGGGATTACG	GAGAATGGCTTGAGGGATTACA	TCAAACTCGTGAAGCGGAGG
58	A09_37233481	A09	37233481	C	T	CNU_11411	AAGGTTACCACGGTGAGGTCTCAATCATGGCGTTTGGTGACAGGAACCAGATCCCTGGTTACTACGAATCTGCCGGAATCCAAATCTTTCCCAAAGGTTAATAACCTTTTCTTCATTATTTTATTTTATTTGTAGATTGATAAGTTTATGGTTTCAGGAGATAAGTATGAGAGGATTGGTCAGATGCAGTTAGAGTTTTTCGGGTGGATGAGGGATAATAGTTGTGAGTACACCAACATGATGGTGGTGA[C/T]ACGATCCGCAATGGAGTTGGTTTCTTATCTCGAGTATAGAAACACGCACCACAACATTCTCTTCGCGAATCCTCTGAACCCGCAAACGAAGGCTTGCGGCTGCAAATTCGGAGCTAGGCAAGAGGATCCTAGCGCTGAGACATG…	CACCAACATGATGGTGGTGAC	CACCAACATGATGGTGGTGAT	GAGAATGTTGTGGTGCGTGT
59	A07_21781162	A07	21781162	C	G	CNU_11412	TTCCCACCAGGAGGCATCAGTGGTCCTGAGTAAATGATTCTGTTTTTCATTGGCGCGTTTCCCTGTCACGGAACATAATAACTCAACACTTACATACCAAAAGGTTAAGACCCATAGAATAACTAGAAATGAAATAGTGAGGCTTACGGTTGAGTAATCTCTGTTAGAACCGCTCCTACAAGAATCACCAGACAAGTTTCCTGTCTGTACTATCCTAGACTTCATCTCTGCATTAGTTTGCCTCTTGATG[C/G]TTCCTCCTCTGTTCCATTCAGTATCAGAAACACTTGGGTGAACCACTGAAGAAGCCTGAGCGTAGCCGTTCTGGTGAAACCCCTCTCTTCTGGGTGGTTCGATCCTAAACCCGGTTCCACCTTCCTCGTCAGTTTTAAACTTAT…	TGCATTAGTTTGCCTCTTGATGC	TGCATTAGTTTGCCTCTTGATGG	AGGCTTCTTCAGTGGTTCACC
60	A09_42427036	A09	42427036	C	G	CNU_11412	GACTCTTCGTTTCCAGCGAAGAGGAAATCGGATCTCTGTTGCCAAGAGCAGGATAATGTGGCGAACAAGGCTCAGAAGCTTAATCCTTCGTCGAGTTCTACTGATTCTGAGTCAAAAGATGAGAACGGCGTGCCCGGCGATCGTACAGCTGGAGAGAAGCAAGACGATGGAGTTGGAGATGAAGAAGAGGAAGAAGAGGAGGAGGAGGATTCGATTGAAGTTGAGATCGACAGGAAAGGTAAAGGCATAT[C/G]GAGAGAGGACAAAGGAAAAGGAAAATTGATCGAAGTTGATGAAAGTGACGATAGCGATGATGATGACGACGACGACGACGAGGATGGTGATGAGTACGACGAAAGCGATTTGTCTGATGATCCATTGGCGGAGGTGGATTTGGA…	CGACAGGAAAGGTAAAGGCATATC	CGACAGGAAAGGTAAAGGCATATG	CGCTATCGTCACTTTCATCAACT
61	A01_7153147	A01	7153147	G	T	CNU_11416	ACATGTCTACTGATCCAAAGAAATCATGAGTACAAATAGGAAACTCAATAAATCAACCAGTAAGCAGTTCATCTTGTACCTTCTATAACCGAATCTACAGGCAGGAGAGTGGCGACCGGTTGACTTTTCAAGTTGAGGCGTGATATGAGCACCCAGGCACAAACAGGTGAACGGATTTGCATTAGCTCCTGTAACAATTGACAGAAAGCGCCTCCAAGCAAACTAATGCATACGATTGTTGAGCTTGGGA[G/T]ATTGTTAAAGAATTCTTCAGCAAAGTGTACAAGATCTTGAGTACGCTCCGGAGCAAGCCTACAGTGGCAAGGAAGAAAGAAAATAGAGTAAGCCAACAGAAAAGTATACAGCATGTCTAGTTGCTTAAGGTAACTCATCTCATA…	ACACTTTGCTGAAGAATTCTTTAACAATC	GTACACTTTGCTGAAGAATTCTTTAACAATA	GCAAACTAATGCATACGATTGTTGAGCTT
62	A08_10824978	A08	10824978	C	G	CNU_11416	TGTTCAAGTCGAAGAAACCTAAATCAAGAAGAGATCTCAAGAAAGAAAACAAAGACAAAAGAGGAAGAGAACTATTACAAAAGTCAGCTCCAGANTTATCAACAACAAGAAAGAACCAAACGTCGTCNACTTCGTTAANTCTCCCAACACCAAGATCTCTGCCGTCTCCAACAAGTATAAGAGACTTGTACACAGAAAGGCAGCAAAATCGAAACCTGAGGGTTTTCTCTTACAAGGAACTCAGTGAAGC[C/G]ACGTGTGGGTTTGACAGAAAGTTTCAGATAGGNGAAGGTGGGTTTGGTAATGTTTATAAAGCCACCATTAANAATCCCACCAATGGAGATTCTCATTNTATTCCACATACCGTCGCCGTCAAGAGACTCAAAAAACANAGTCAA…	AAACTTTCTGTCAAACCCACACGTG	AAACTTTCTGTCAAACCCACACGTC	GGTTTTCTCTTACAAGGAACTCAGTGAA
63	A01_9438779	A01	9438779	A	G	CNU_11419	CATTGTGCAGAAAGGGGAGCTCAGGGACCACAAGTCAATTGTGGCTTTTAAAACCTTGGTTGAAACGCTTCTCTTGGAATTCAGAGGCAAGTTGGAGCTTTGTGTTGGTACTCAAAGTTACGCGCNGCTTCTACAACCATCACAAGTAATTCATGCTTTGTTGAGGTTTATATCACCTTTTAAACTTTTAAATCTTGCTCGTTCCATGCTGGTTGATGTGGAAGAATTGGCAAGCCCAAATTTGAGTAAG[A/G]TTGTCAGTTTGGGACTGGATATTGCTGGCGGGGCTTTCGAAATGCTTACATTGTATTCACAGCAGACGGCTGCTAAGAGAAAGATATATGATNTGTTGTGGGATTTAGAAGAAAAGAATTATGACAGTAACCTCCTTGAGGAAG…	AATTGGCAAGCCCAAATTTGAGTAAGA	GGCAAGCCCAAATTTGAGTAAGG	CAGCAATATCCAGTCCCAAACTGACAA
64	A03_16231493	A03	16231493	T	G	CNU_11419	TCTCAGTAGTTTTATGGACAAACATTCACTGAAACAACAATTGCAAAAAATTACAGCACATTACAGCTTAAAGAACTTAACAGCCAAAGGCAAGCAATCAAAGAATATGAACTTACAGTTACTGTGATTTCATGCTGTTTTCGGTAACTATCAACAGGCGAAAGATGGGGACCATCAGGAGTTGTTNCAAAATGAGGCCTTCCTNCGGTTGGAAAAGCTGGACCAGCNTGTCCGTATGGTCCATGCCCTG[T/G]CTGCCCCATGGCCGGATCAGCATGTGCAGGTGGACCGCCACCTATCCTTATATCCTGCATATTATTTTAAAANGGTTCTTTACCTGAGAAANGACTCNGAGGCAAAGATATTTCACAAGATAAAAAAGANAGGAGAAAGTGATN…	CCGTATGGTCCATGCCCTGT	CCGTATGGTCCATGCCCTGG	CTGCACATGCTGATCCGGCCAT
65	A06_5292010	A06	5292010	C	T	CNU_11420	TTCCTCTTTGATTGTTTTCAGAATCTGACCCCCAAAATCGCATAAAGTTTCGTACTTTGGAAGGGGGCTTTGCTGGAGAATTTAGGGATCTCTCTCTAAGGTTCGTGATTCTTTGTTGTTACCTAGATTGTGAAGTTAGTAAATGAGATTTGTTATTNTTCTAGGTATTGAGTTATGTGGAAACAGATCATAAGTAAGCTTCCTAAGAAGTCATCTAAGAACCATTCTTCATCTAATGCAACTGCATCTA[C/T]TTCCAAGAGTAGTAGTAGTAGTGACAATGTTACCGGAAAGTCTCACGCCAAGAACGCTGCAAAGCCNCCTGCTGCTTCTCCTCCTGATCCAGGGCCCAAAGATGGCAACTTTAAGCAGGGAAACGGGATCTATGAAGCCTTGCC…	GTCACTACTACTACTACTCTTGGAAG	GTCACTACTACTACTACTCTTGGAAA	CCATTCTTCATCTAATGCAACTGCATCTA
66	A07_24053208	A07	24053208	T	C	CNU_11420	ACTGCCAGNTACTGCAAACACAAGCCTAGCNCGACTGAAGGTTTGTCNCGTGAAAGATCCTTGGATTGTAAGANGTGCAGTTCCATGGGAGATTCTCTGTTTAGCTCTTCCGTTGTNGGCNGGAGGAAGCGTAATCGAATTGTNAGTTGCTGNCCCCACAAGCCTAGCNTNACTGATGGTTTCTCNTGTGAAAAGCCCTTGGACTGTGAGAACGGCAAGTTCATGGGAGACTCCGTGTTCGGCTCCTCGG[T/C]TGGGCAGCCTTTGACNGGNCTAGTAATGTCAAGATGATGATCAGCTTTGGGGATTGGAGTGTGTGTGTTTCGTCTTGTGAGGTACATATGGGGCATTTGCTTAATGCGGTGTTGGTGTTGGGTTTTAGATTATTGTGACTCGCA…	CCGTGTTCGGCTCCTCGGT	CGTGTTCGGCTCCTCGGC	CCCAAAGCTGATCATCATCTTGACATTA
67	A10_10213512	A10	10213512	G	T	CNU_11471	TTTGAGTTTTGACACATATAGATAGGCGTTAAATACCTAAATACCTAAATGGGCCTTCACCCATCTATGGTCTTACAAAAGTATTGTTTTTGATCTGGATTAGCATCCCACATCGCTGCATTGGCGAAGAAACTCGTAGTATATGTTAGGCTGAACGAGCGATGATGGTCACGACCTTACTTGAACAGGACCCGTTCTATAGGCCGTACCTCTGTGTTCTTGATCTTAAAGAGACAAGCCCTTAACCCTG[G/T]TTGATGGTNCATGGCCGTGCGATTAGAGCGTGATTAACGGCTGCGACCATCGTAGGATGTGTTCGGTGCTGTAGAGGATCGTTACTCGGCTCGATTCTATCCTTGCCGGGGTGGTTGCACGGCAGTCTGACAGGCTATCCTTTT…	AGAGACAAGCCCTTAACCCTGG	AAAGAGACAAGCCCTTAACCCTGT	CACGCTCTAATCGCACGGCCAT
68	A10_11668477	A10	11668477	C	G	CNU_11471	GTATATTCATTGTCNCANTTGTCCCCATGAAAAAGACAGTTACATGATTGACCTCTGGTTGNTTAACAATTGTTTGTAATACTATTCTATTTACGATATATGTTAATATCTATCATTTTANTAACTTTGGTCGTACCAGGATGGTGGAAACGTTAACCAGTCTGCNTTTTGCTGTGGANTTGCTTCTGAATTTTCCTGCCAAGTTTAGACATTTGTAATTATAACTGACCTTATTGTAATATGCCAAACA[C/G]GGATCAATAATCACATAGNCATAGCTTATACACCTATCTCGAAATTAATTGATTAAATATTTTATTAGAAGCTTACCTCTTCTGTGCAAGTAGATGTGCAACCCATGATTAAGTCTTCTAATCCCGAACCAGATGATCGACCCC…	GACCTTATTGTAATATGCCAAACAC	CTGACCTTATTGTAATATGCCAAACAG	CAATTAATTTCGAGATAGGTGTATAAGCTA
69	A06_8498897	A06	8498897	G	T	CNU_11472	GTATCATAATCCATGCAGCCCGATANTTAGGACTAAAATCGATTGTACCGGCATATTTGGAACCCAACGTAAAACTAGAAGAACTTCTCACTGGCGTATCATTTGCTTCGGGTGGTAGTGGCTATCACCATTTAACAGCCAAAATATCAGTAAGATCAAAACNGCCCCCTCTAGATNTTAATTTTATATATCTAGCTCTTAGACTAATGATCATTCATCAAAATATAACCAGAGAGTAAGGTCAATGTTG[G/T]AGCAGTTGACATATTTCGAACAATACATAGCGAGAGCAAAGAGGTTAGTAGGGAAAGATAANACTGATCACTTATTAGCCAAGGGCTTAGCCATTGTGGTCGCAGGCAACAACGATCTGCTTATTACATACTATGGTCAAGGTG…	AACCAGAGAGTAAGGTCAATGTTGG	ATAACCAGAGAGTAAGGTCAATGTTGT	CTTTGCTCTCGCTATGTATTGTTCGAAAT
70	A06_17779964	A06	17779964	T	C	CNU_11472	TCAGCCATCTCATTATACACATCCCAAAACAAATCAAGACGATTCCTCTTCAAAAACGCATCCAACAAAACGTTACATCTTGACGAATCAAGAACCAAATCCTTAGTGTTTGTAATCACAAAAGCAGCTTCGTCTAAAAACCCTTTNTCAATATACACATCAATCAAGATCCCATACACAACTCCGCCGCCATCACTCAACTCTCGCGAACATCTCGCAACCGAGCTCAAAACCTCAGATACAGGCCACT[T/C]CCTCTCAATCATCCTGATTNCAACACTACGAGCTTGCCCTAAACTACCGAAGCTACACAAACCTAAAGCGAGAAACGAAAACGAATCAAGTTTCTGCTCCGTNACCTTCTGAGAATCCACCCAATTGAAGAAGCTCAGAAGCTT…	CAAAACCTCAGATACAGGCCACTT	AAAACCTCAGATACAGGCCACTC	GTAGTTTAGGGCAAGCTCGTAGTGTT
71	A02_1789870	A02	1789870	C	T	CNU_11474	CGTCNACAACTTCACTTGAGGTTTCACANTNCTCNTGTTTTCGCCNCANCTCATCATTGTGAAANTCTANTAGTTTCTCTATATTGTCGCGTATCTTAATAAACTCTTGATGTTTTCGTCTCATTTCATCGTTTTGACATTCAAGAAGCTTCTCTAGATCGTTCCTTAGATCCACTATCTTGTGAATCTCTTCTCTACCAGTACTAATAAGATGTAGGAGATAACAGCTCACTCCAATGTTAAACAAAAG[C/T]TCCCTTCCTTTCATTTCTAAAAAACAAAAAATAATAATAATAATCAAAACTACAATTGAGAGACATAACTTTAAAAAATGTTTTTAGAACCAAAAAAAAACATTTCAAACATTATATTATACACACTAACGTTACCTATCAGCA…	TTTGTTTTTTAGAAATGAAAGGAAGGGAG	TTTTGTTTTTTAGAAATGAAAGGAAGGGAA	AGGAGATAACAGCTCACTCCAATGTTAAA
72	A05_14912857	A05	14912857	C	T	CNU_11474	AGCTTNNTTCATTGGTGAAGGGTTTNGACGATGGAGGAAAACTGCATGGTNTTAAGTGGTGATTGGGTTTGTAGCGATGTNGGNACGTGGGATTTTGTTATCGAGAAAAACAGGATGGGTCGTATGGTTGANATTTACGANGGNATTGGGTGCAAGGAGCTTGNGGGGAATGTTCTGCGTGAGTTTAAACTCGATGAGGNGCGNTACNGTGTGNCTTTAAGNTACTGGCCACCNACAAGCTTCGAACTTG[C/T]GACCGGGATTAGGACCCCACCGGTTNTGATAACTAACCATGGTGCGGTGAAGTATTTCTGCGANCATCAGAAAGTNAAAGGGGGGATGAATCTGTTTGCAAAGTTTGAACTGGAAAACAGATAGCGTGGACANTGAGGTTGTGG…	GGGGTCCTAATCCCGGTCG	GTGGGGTCCTAATCCCGGTCA	GAATGTTCTGCGTGAGTTTAAACTCGAT
73	A02_15749847	A02	15749847	C	T	CNU_11476	ATATGAGGGTCTTTTTGAGAGGATTGTAAACGGGTTGTCCNTATCTTGTAAATCAAGCCCACTTCCTGTAGATTCCTTCACGTTCATCTTCCCGGTTTGTTTCTTATCATTTCTGTTGACATTATATATTAACTTGTATTTCTTGTCACTGAATGAGCTCGGCTTTTTGTCTTGTCAGATACTGGAGCGAATTTTACTGTCATCAAAGCGGACAACACTTCACGATGATGTGCTTCGCATTCTGTACATG[C/T]ATCTAGATCCAATGCTGCCACTTCCAAGACTCCGGATGATATCAGTTTAGTGACTTGAGCCCTATCTGTTTTTACACTGTTATAGCTTTTATTGAATATTTAATTGTTCTCATATCTTTTCATGTCTGATCAATATTNTCAGGT…	ATGTGCTTCGCATTCTGTACATGC	GATGTGCTTCGCATTCTGTACATGT	GGAAGTGGCAGCATTGGATCTAGAT
74	A03_21094882	A03	21094882	G	A	CNU_11476	CCTTCCGAAAATTTNGGTGTGCTTCAAGACGAGTGAGTCAAAAGTGATCAGAAATCACTATTGCCTTGTTTCTTCTTTTTTTCACCAATCACTCATGTTTATTCAGTAATTTGTAAAATAAGTACGAGTTCCCCTTACTGTTGTATTGATTAGATTCAAAACAAGAAGAATATGTATTCACAAATGTTTTGGGTTTGAGAAACAGAGAGAGAAGAAGGAATGCAAACTGACCAGTATGGAGGGTATCCAG[G/A]AAGAGGGTACGGAGGATACCCCGGTGGTGGATATGGGGGAAACCGNGGTGGNGGATATGGNGGAAACCGCGGTGGTGGATACGGTGGTAGGGGCGGATACGGAGGNCGTGGAAGAGGATACTGTCGCTATGGTTGTTGCTACAG…	GGTATCCTCCGTACCCTCTTC	GGGTATCCTCCGTACCCTCTTT	GCAAACTGACCAGTATGGAGGGTAT
75	A05_11894779	A05	11894779	C	T	CNU_11477	ATGTTTGAGTAGTTAGTAGGAAAAGTTTTCTATGTGAAACTGGGTATATCATAATCAATTTGATATTAGTAGATTAGCCTGTGAGAACTTGNTAAGATTCCTATACAAACTGTATCTGTCACATTATATCTTATCTTCTGTAGCCATTCAAATTTTGTTTTGTTACGCAGTTACTATTTGCTTTGTTTGCAGTTNTTTAGCGACATAAAGAAGAGCTTGAAACGGTGCAGTGTTCTCACTAAGAACCAGA[C/T]TTTATTCAATTTGTTCAAGGTACATTTTTCATTCGTCGATATGNATTTTATATATTACNGGGTATTCGGGCAATGTTTTATTTTTTATAAGAACCAGCTTTGTTTGTGGAGTATCATAATTTTTATTTGGANAAACCTTGTCGT…	CAGTGTTCTCACTAAGAACCAGAC	GCAGTGTTCTCACTAAGAACCAGAT	CGACGAATGAAAAATGTACCTTGAACAAAT
76	A09_29809329	A09	29809329	C	A	CNU_11477	ACCATCCAACAAGAGCGCCTCATCGATTGGTCCACTTGCAAACTTGAGCTCCTTCTACCAGGCTCCTGAAGCNATGAAGGCAACGGTGAAGCCGTCTCAGAAATGGGANGTGTACTCATTCGGAGTCATCTTGCTGGAGATGATAACGGGAAGGTTACCGATTGTTTTTGTTGGTAAGATGGAGATGGAGATAGTGAAGTGGATACAGATGTGTATCGATGAGAAGAAAGAGATGTCAGACATTTTGGAT[C/A]CNTATTTGGTGCCTGAAGACACAGAGATTGAAGAAGAGGTCATTGCTGTGCTAAAGGTTGCAATGGCTTGTGTTAGTATTAGTCCCGAGAAACGACCAGCGATGAAGCATGTCGCTGATGCTTTGAACCAGATTTTCCTTCAGT…	AGAAAGAGATGTCAGACATTTTGGATC	GAAGAAAGAGATGTCAGACATTTTGGATA	CAATCTCTGTGTCTTCAGGCACCAA
77	A03_21060850	A03	21060850	A	C	CNU_11479	GACGCCAGACTTCCGAAACAGTTAGATCAGGCTCAACTGCAAAACAATGTATGTCACAGTCCGTTAACATGAAAAATTGACAGCAAGACTCTCTAGGCGATCCTTGCGAAAACCGCCAGACCAGAGACCTCGGGTAACCTTCACTCACGGAGGAAGAGCTGACGTCCAAGTGTATTTGATTACTTTTAATGCCTGTAGGGCTACAAGTAAACTGCCACAGCTCGCCGCTGGAACTGCACGCGACAGCAAC[A/C]CAAATGCGCTCCGTTGCATCAACCGAGGCAGTAATCAAAGCATTAAGATCACTATATCCTGATCTATTGCCTCTTATCCCATTGCTTTGTCGCGAGCTTTTCCTAACCTTAGGAGAACTATACACACCAGTATCGTCAAAAGAT…	CTGCACGCGACAGCAACA	CTGCACGCGACAGCAACC	TACTGCCTCGGTTGATGCAA
78	A06_3079806	A06	3079806	A	G	CNU_11479	GTGGGAGTCAGATTAGTCCGTTTAACACTCCTTCCAAACAGATGGGTACACCGTCAATGTATCTTGTACCTTCCAGCTCACCAGCTTCTTCTAACCGAGCTTCGTCTGGTCAGGATAAGGCTGTTTCTAGTCCTTGGTCTGGTAGACGAAGTTCTGCAAGAGACATTGCTACAGAGGAGCAGCTTGAGCAGCTTTTGGCAGAAGTAGATGAGAAAATCACTGAGTCAGCTGGGAAGGTGCGGACTCCTCC[A/G]CCAACAGTAGGGAGTTTTGCCATGGCTAGTCCGAGTCCTGTTGGTGGTTCAGCTGGTTTGTCTGGGACTACTAGGAGTACACCACTAAGAGCTGTTAGGATGTCTCCTGGTGCTCAGAAATTTACGACTCCACCAAAGAAAGGA…	AAGGTGCGGACTCCTCCA	AAGGTGCGGACTCCTCCG	ACAGGACTCGGACTAGCCAT
79	A02_15635917	A02	15635917	C	T	CNU_11480	CATTTAGAGANGNTAGACANTAGTTGTGTGANAAGTTCANGACATTCCAAGCATTCNTATTCCTCTCANGATCCATTTTAGATACTGAAACAACAGGGTTNTCATGNCAGAATAAACCCTGCAATGCCTTTTTGACAGTGAGGCTAGTTTTTCCGTCCTTCACACCAGTAAGATAACATGCACTCTGGTGTTCTGATTTGGCCTCCATAGCTCTTTTCTCTTGCACGGCACCGACCAACAACTTATACCA[C/T]ATTCGCTCTGAGCACGTGAGCACTGGAAGATCTTTGTCAACCATGCCACTCTCCAGCTCTCCACTTATATATGATGCTAAAGTTGGAGAAATCTCCCATTCATCCGCCTCATCTTTCCACAGATATCTAGAGACGTGATCACCA…	CACGTGCTCAGAGCGAATG	GCTCACGTGCTCAGAGCGAATA	GCACGGCACCGACCAACAACTT
80	A03_10121108	A03	10121108	G	A	CNU_11480	GAGACAAGAAAGAAGCTCACAGCAAAGGGACATATTCCTCAAGAAGGATACATCTTAGAGTATCTTCCAGTCCCGCCTAACTGTCTGTCAGTGCCAGAAGTTTCTGATGGTTCCAACTCCATGTCAGTGGTAAGGCCGTCGAAACCAAAATGCTTTCTTGAGTTCATTGATTACTTTTGGCTTGTTTACAAACTAACCCGGAATGTATGCCATTCTTTTTTTTCAGGATCCGTCTAGAATCGAGCTAAAA[G/A]ACGTTCTCAGGAAAGTGGTAGCGATCAACAACTCTAGGTCTGGTGAGACGAACTTTGAGTCGCATAGAGCTGAAGCCAATGAAATGTTTAGAGTGGTGGATACCTATCTTCAGGTGAGGGGTACTGCAAAGCCAACAAGAAACA…	TCCGTCTAGAATCGAGCTAAAAG	TCCGTCTAGAATCGAGCTAAAAA	TCGTCTCACCAGACCTAGAGT
81	A04_2921654	A04	2921654	G	T	CNU_11716	CCCTCACAGGTCCAAACCTCTCAAAGGGAACACGAAGCTCTTCTGGTCTACAAAAAAAAATCAAAAATCAAGAAAGTCTCTCAAANACATAANTTAATATGAAAGAAGAACAAACCTGCAATCGAGAGGAATGTTGCGAACCAAGAGACTTCCATGGCTAGATCCCTTACGTCCNCCACCACCGTATCCACGTCGGGAAGGAGGAGGAGGAGGAGGGCTTCTNCCGCGACCACCGTATCCTCGCCTCGGA[G/T]GACTGTAATAAGGCGGGCTGTATCTCCTACTCATCACTACAACAAATCGATTTCAAACGACAGATCAAAGATTAAAGAGTGAATCTTGGAATTGCGATCGGAGGATTTACCTGCGACGGAGACAGATCTGAAGTGAACCCTAAA…	CCGTATCCTCGCCTCGGAG	CACCGTATCCTCGCCTCGGAT	GTAGGAGATACAGCCCGCCTTATTA
82	A09_7042531	A09	7042531	C	T	CNU_11716	GCCTGTAAGAAACTTGAGTGGGTGTTCAGGGTGAGAAGTNNGATATTCTTCTAGAGAGATCTTGGTANATTTCACATGGAAGAACAACTCGCACTGATGGCACTCGTAATATTGCTTGAATTCAAGAACTTCAGAGCTGCACACTTTGCAGTTTCTTGTACTTTGAGACAACTCAGACCCCACTCCATTAGAGAGTACAAGCTGATGCTCATGCGTGTNGGTGTTTTCGAGAGTAAGGGGTGGTGATGGT[C/T]TCCACGCACAACCCAAATCCAACTTGAAATCGCATATGGAACAGAAGTAACCAGTGTCAAACCAAACTTGACACAGACTACAAATGGATGATTGGAATTTTCGGACAAGCTTGAGAGGATGATCAGGATGGGAAGAGTGGTTGA…	GGATTTGGGTTGTGCGTGGAG	GGATTTGGGTTGTGCGTGGAA	GTTTTCGAGAGTAAGGGGTGGTGAT
83	A01_2802074	A01	2802074	T	C	CNU_11717	AGCATACAGACACTCTCAACCCCCTGACACTTGGAAAACAAATCCTCAAACTTATCAACCACAACCTTCCTCTGATCCTCCTTGATGGGATGAAGCATTTTGATGGCGACTTCATGATGCTCATCGTAGTCCTCGGTNGACTGATGATGAGTAGCCAACCAAACNTCACCAAANGGACCTCTTCCAATCCGGTGGCGAAGCTTCAANGTTGCAGAGTTCATCCAGGGGCTAGCACCGGTTGCTAAAGCGC[T/C]CTCGGAGCCACCTTCAATGATCTCGTACTCAGAATCATCAGGCTTCTGAGGAGCTATCTTTGAATCCATATCTGAAACCAGGAGAAAAAAATATAGTTTCACAAGTTACAACTCAAAGTTTGTTAAGTAAGAACTCAAATCTCA…	GATCATTGAAGGTGGCTCCGAGA	ATCATTGAAGGTGGCTCCGAGG	GGGGCTAGCACCGGTTGCTAAA
84	A01_18902405	A01	18902405	A	G	CNU_11717	GATGACTTGCTTTTGGAAGCTGCTGGGAGAACAAACGCAGCTCCTCCTTCTAGGTCCCGTCCTCCTTCGNGGAGACGTGAAGGTTCTTACTCCGATGGTGGCAGCGATTCAAACTCTGATGCAGATCGTGNCTATCCATCAAGTAGAAAGCCTTCTGCTTCTCAAGTTCCTTTAAAGAAGAGACTAGAGGCAGAGAGAGATGCCACATCTGATCCTGAAGGTGTCAGCAGCAGCGACGACGAGGACTCTG[A/G]TTTNGGTGACGACCTTTACAAGAACGAGGAGGACAGGCAGAAGCTTGCTGGGATGACTGAGTTTCAGAGNGAGATGATTCTCGCCGAACGCGCTGACAAGAAAGGTGACAAGAGCTTCACTGAGAAGCTTAGGTCCAAGAGGGA…	CAGCGACGACGAGGACTCTGA	GCGACGACGAGGACTCTGG	TGCCTGTCCTCCTCGTTCTTGTAAA
85	A03_13053387	A03	13053387	T	C	CNU_11721	ATTGGCAAGATGATACAAAAGAGTGTGAAGGAGTAAAAGGGCAAGATGAGCTTCCTNANGAGGAAGAAGAGGAATATCAAATTAAATTTCTTGCCNATGCTTATCTGCAAAAAAAAAAAAAAAACACAACTATATCAGACACTAGAGCTACATGTCCTCGTTTTAAGGTTTGTTTGTTNACGGCACCTTTGATTTAATGACAGCAGGCAAACAAAGGCGAAATAGTTGCATAGGTCCTGAATGCCATCGG[T/C]GTTGTTGCTTTCTGTAAGCTTCATACGATTCAGGTAACTCGCAAATGCACTGNGAGAGAGAGTATGACATTAGCGCNGGCGTAACCAAATAATAATAATNTTTGATAGAATTACCTCAACATCGTTAAGGAAAATGAACTTCCA…	CATAGGTCCTGAATGCCATCGGT	ATAGGTCCTGAATGCCATCGGC	CTGAATCGTATGAAGCTTACAGAAAGCAA
86	A06_18921454	A06	18921454	T	C	CNU_11721	CCCTCTTCCTTTTTCGTTTGAGTTTCACTTTTTTCTCTCTCTCTCTCTCTCTCANNAACGAGGAACATGGCAGATTGGGGACCAGTTCTGATAGCCGTGATCCTATTCGTAGTGCTAACACCGGGGCTTCTTTTCCAGATTCCGGCGGGAGGCCGAGTTGTCGAATTCGGGAATATGCAGACGAGCGGCGCTTCTATTCTCGTCCACGCTATCATCTTCTTTGGTCTCATCACTATCTTCACCATCGCCA[T/C]CAACGTACACATCTATTCCGGTTAACTNTGTTAGCTGAGCTTATTACTNGTTTACGGAAAGTCTTTTCTTCTCCGCTTCTGTTTGTGCTTTCTAGTTTTTCAAAAATTGATGTAAGATCTGGCATTTTCGGATANNTGTGAATA…	TAACCGGAATAGATGTGTACGTTGA	AACCGGAATAGATGTGTACGTTGG	TTCTTTGGTCTCATCACTATCTTCACCAT
87	A03_32931636	A03	32931636	G	A	CNU_11723	AACAGCATCATCTTGAACTTTCATCCAAAGGGAACCTATACTCCAAAGTCTATTCTTGTGACAGAGTAAGGATTTACACCCATTTGAAAGAAGACCAAGCAAACCGGTACATGTAAATCAACATAATCTTTCGAGAATATGATATTACAACAGAGCAGAGGAGATTACGATGATAATCCTAAGATAGAAAAGAAAGAATAAAAGTCCGAATAAACAGAAATAACAATCGGACATAGCCGAAGATCAATCC[G/A]AACTAAATCGGAGATAAAAAACAAAAGGGGTGGCGACCGAAAGTAAGAAGAACCGCCGGCCACCGGATCTAGGTTTTTAGATTGACGAGTTTTCTAGAGAGCGTTTAGTGAGAGAAAGTTAGTGAGAGATACTTAAGTTGCAAA…	GGACATAGCCGAAGATCAATCCG	GGACATAGCCGAAGATCAATCCA	TTTCGGTCGCCACCCCTTTTGTTTT
88	A07_25206960	A07	25206960	A	T	CNU_11723	ACCTGACATTCTCAGAGCCTTTAAGCCTTACNNTGGAGGCTGGAACATCACCAACAATCACTACTGGGCTGTAANTCTCNTGTTCTTCTTNGTTTGTTGATTTGTTTGAGTTATAGGATCTGTAGTAATGAANGGCCATGTTCTTGCAGTCTGTTGGATTNACAGGTGCTCCTGGTTTCATCCTAGCTGCTGTCTGGATCTTNTCCTTTGGCTCTCTTCTNGTTGTATACCACTGCTTCAAATGGAGAGT[A/T]TGCGAGAAAGCTAAAGGATCATCATACAATTCAAGAAGNNTCTGTCTCATNTTGCTGATAGTNTTNACCTCTGCTGCTGCGTAATANTCTNAACCTTCCCCCCCATCATTCTCTTTTGCTGTTGTTGTTCNTGAGATTGAGTTG…	ATGATGATCCTTTAGCTTTCTCGCAT	ATGATGATCCTTTAGCTTTCTCGCAA	TTGTATACCACTGCTTCAAATGGAGAGT
89	A02_14410264	A02	14410264	G	C	CNU_11729	GTACTAGACGGTCGTTTCCGCCGCTAGCTAGTTGCTGACCAGATGCTGACCACTTGAGCCCACAGACCTCTTGAGTGTGACCCTTGTAAGTAGACACAGGGTATGACATGAACCGCACATCGTTGTTGAAGATACGTCCGTCCATTCCTCCGGTTGTCAATANATGANTGTTCCAGGCCAAGGACCCAACTCGTGTGTGGTGGAAGCCTTGCAATGTTCTCAGTAGAGTCTTGGTTACACAGTCCCAAAT[G/C]TGAACTTGACCATTGTTGAGCCCAACTCCAAGGTTGATACCATCATGCGCCCAGTTTAGACTTGTGACAGGTCCTTGGTCTTCACCATACGTGACAAGCGTAGTCACGGAGCCAGTGGAAGCATCCCAGAGACAAACAGAGTTG…	AGTCTTGGTTACACAGTCCCAAATG	AGTCTTGGTTACACAGTCCCAAATC	GAGTTGGGCTCAACAATGGTCAAGTT
90	A08_14363387	A08	14363387	G	T	CNU_11729	ATATATATATCTCAAAAGGAGAAACCAATGTATCCAAAAACAATGTTCATTACATAAGTAAACACATTAAAAAGCAACTTATCGGGTACAAAGAGTGAACAGTTTNAANNNACAAACACATTCAGACACAGAGTAGAAGAGTTCCAAACTGTTNTAAGAATCAAAGCGGACATGGCATAGAGAAAGCAGAGCATCAAAGCTGNAAGATCATCCATATCTCGGATGATCCGGTCTTGACATGCGTAGAATC[G/T]CCATTGGGAACATGAAATTCGGCTTATTGATCTCCCTCAAACTCATCAAGCTCGAGGTCCACCTAGTTATCTCCTCGCTCCTCAATGATATACACCCGTATAAGTCCATGTACTCAAGATCCGAACATCCTTCACAAACCAAAG…	CCGAATTTCATGTTCCCAATGGC	AGCCGAATTTCATGTTCCCAATGGA	GATCCGGTCTTGACATGCGTAGAAT
91	A08_19116729	A08	19116729	A	C	CNU_12239	GTTTTGAGATGCACCAAGTNCTGAAGCTTCATGATAATGAGGTACTTCTCCTAAGTACCCTCTAAAATCTCTTTACTACCAAACTTTGTAGCGTAACAAAGCCGGATCTGATATTTTGGGAGCTATAAAAAATTTTAAATTAATCATAATAATTTTTTGACAATTTGGAAGCCATACGATATATATATATATATAATAGCTCTTTTAAAATCTGAGAGGTGAACGTTAAAAGTTGTGTGGCAGATATCAG[A/C]AATCAGTGAATATGATCCTCTGGACCTATTCTCTGGATCGAAAGATAGAATACACAAAGCAATAAGAGCTCTCTACGCGACTCCTCAGAACAACTTCCGCGTGTTCTTGAACGGCTCTCTTGTATTTGGAGGCTTNGGNGGTGG…	GTCCAGAGGATCATATTCACTGATTT	GTCCAGAGGATCATATTCACTGATTG	GTGAACGTTAAAAGTTGTGTGGCAGATAT
92	A09_20123503	A09	20123503	C	A	CNU_12239	AGATGATGATCTGCGAAGCTTTGGGGAACCTCGACGGAGGAACTCAGCCTTCTTACCTAGTAAACCCAAAGGGGCTCTACGCTTTCCTCCACGCGTGGATGATGATGACGGTTTTGATCTCTCAAGAACACCTTTATCATTGCGCTCATCCTTCTCCGTACGCTTAACGATGTCAGCCTCCATATCCATTAGGTCCTCTCCCAGCAAATCATCCCCATTCCTGTCCTCACTCTTATCTGCGTCATTTAAC[C/A]TCCCTGCACTGTTACTTGTAATTTCCATGTCATTTAAAGCACCAATAACCTGAGCATCGACCGGTAATACTTCCTCCGTAGGAGAGAAAGTTAACAAGTGAGGAGAGACTCTAGGTCGTTTCGTCACATTATCATCAAGAGCTT…	CACTCTTATCTGCGTCATTTAACC	CACTCTTATCTGCGTCATTTAACA	TGCTCAGGTTATTGGTGCTT
93	A01_6397442	A01	6397442	G	T	CNU_28026	TGGTTTCATTGAGAAGACCTTTCACAGATGATGGAGAAGAAGAAGTTGGAACTTGAGAGAGGCCAAGGTGATCCCAAGTTCTTGTGGTTTTCAGTTTCACAATCCGGTTTGGTATCACATGGATTACTGAAGGATGCTCTGTGTTTATATACAAGAATCCGGTTTAGATTACTGAAAGAGGCTAATATGATCACAAGTTCCGGTTCAAAGCTCAAATATATAATAGATGTGAGTTTTGTTGAGTACCTGA[G/T]ATTTTCTTTGCTTGGGAAGATGTAAGAAGNGCAGCGAAACCAGAGAATCCATGTTGATAGCTGTATATCATTGAGTTATGTGCCTCTTCTTTGCTGTATATAACATGGTGAGAGATGTAAGTGAAAAAAATACCACATGTTAAA…	GATGTGAGTTTTGTTGAGTACCTGAG	AGATGTGAGTTTTGTTGAGTACCTGAT	CTTCTTACATCTTCCCAAGCAAAGAAAAT
94	A06_7998998	A06	7998998	C	A	CNU_28026	CTTTTAAGCCTAGAGATACTGTCAAAACATCNTTATCCAGCAATGCAGCTACAAAACTNGACTCTGAGCATCCAATGTCCAACACTATACGAACATTCTTCCCCCATTCAATGTCTGGTACCATCTATTAAAACACCAATCATGTTTTCAAAAGGTTCTCTTACACAGAGCTTTGAGATTAACAAATGATANTCACCTCTTGGATGAATTCAAGGTACTGAAGAACATTTCCACTGAAGGCAGTCTTGTT[C/A]TGTGGGAANGTTAGGTATTCACCGGACTCATTCACCCAGTTGTGCTTCTTTATATATGCAGCCAACTTCGGATGCGCCACGTTCTTATACAATATCTGATGTGAATAAAGAAAAAAAAGCATGAGATGAAAACTAACTTAAAAT…	ATTTCCACTGAAGGCAGTCTTGTTC	CATTTCCACTGAAGGCAGTCTTGTTA	GGTGAATGAGTCCGGTGAATACCTA
95	A05_3127087	A05	3127087	T	C	CNU_28028	TAACTAAGTATGATATTTGTACGAATAAAAAATATGATTTTTATAATAGATAGATTTCATGAAAACACACTAAGAGATACTTTTTAATATNACTTAAGGATTACCATCTAAAAGCACATATAAACATAAACGTAAATCTAATTAATAATGATCCTAATTGTTCTTTAACAAAAATCTTTTCGTGAGGCTATTTGTCTGTTAACATATATGATTGGAANTATTTTAGCAGATTTTAGCAAAAATCTTTTCG[T/C]CCGTTTATAATTTGTTGCTAAGGGACTTGCAAAACATAACATTTCTCATAGTTAAAGTTTACAAAAAATTTAACTATGAGAAATGTTATGTTTAAACGGACGGTGTTTTTTGGTGGTGTAGTGATGTATACCAAAAAACTCAGA…	ATTTTAGCAGATTTTAGCAAAAATCTTTTCGT	TAGCAGATTTTAGCAAAAATCTTTTCGC	GTTATGTTTTGCAAGTCCCTTAGCAACAA
96	A09_12996761	A09	12996761	C	T	CNU_28028	GATACTGAGCTTTCCCTTGTTATTCCAAGCAACTGATTCCACTTCNTCCTCAACATCTCTGTGTTCTGTAACCCTAAACCAAAAAAGTACTCCTGCCAGTANAAGAAACTCTAGTTTAGAGATTATTAGAGATGATGATTAATAATCTATGTTTACTGTTTTATATTATTATTTAACTGCGTCTTTGTCGCATAAGAAAGCCTCCAAAGTTGCTGTTGGATCCTCCAGGGTCAACAAAACTCGGTAATGA[C/T]GATTCTCGTCCTCTTCTTGCGAACGAAATGCAGATACGACTCGAACAATGCATCTGTATTTGTATGTAACCTGTATCCAAGTAACAATGATTTTCATTCTACTACATTCAATATAATGTTTAAAAAAAAAACAAATCGGTTACA…	CGCAAGAAGAGGACGAGAATCG	CGCAAGAAGAGGACGAGAATCA	CTCCAGGGTCAACAAAACTCGGTAA
97	A02_16787455	A02	16787455	G	A	CNU_28066	GCGAAGAGAAAGCAGTTGGTAAATGGAGTTTGAAGAGAAAGATGGTGGTTTAGGGTTTTCATTAATGGAAGTGAAATCAAGATCAGGCAATGAGAGAAAGAGAGATCTCCATCGTTTCGAGAGTGAGCTGGTTATAGCTGCANATTGTAGAGGAAGTAAGAGGAGAATCTGATGAAGAAGAGAGTCAGGGAGGTGGCTNATCCTATCTACTTTGATAATCTCTTCTCTNTTCTTCTTCTTTCGCTTCACA[G/A]ATCTTATCTCCATTTGTCAAAACCCAATAACCCTAATCAAGCTTTTTTTTTTGCTTTTTGTTTTCTTCTAGCCCGAGATTAGGGTTTGAAACATTCAAAACAAACCCTNAAANTCATAACGATAAGTGCGTTGAGAGTTTGTTT…	GGGTTTTGACAAATGGAGATAAGATC	ATTGGGTTTTGACAAATGGAGATAAGATT	AGGAAGTAAGAGGAGAATCTGATGAAGAA
98	A04_15515501	A04	15515501	G	A	CNU_28066	CAGCGCGTTTTCGCTTCGATCTTTTGCTTCTTCTTTGGCCAACGTCAGGCAANGGCTTGCTTGTGCTCGAAGCTAACGCTCCTTCACGAACCTCTTCTTCCTGTTCCATCATACTTACTCAATAAGTTCTTTAACGTAATCATGTAATTATTTACTTGATCGAGTTGTAGTTTACGAGTATTACCTCATCATCGGACCCTTCTTCTGATTCAGACTGAGATTCTAGCAATTCAACTGTATCTTTCGCAAC[G/A]GCCTTGTTCTTCTTGCTGCGCTTCTCTTGCTCTTTTAACTGTCTAAATCTGTTGTAGTAGTTCAATATAACATCCNACGCTTGTAAGAATAAAATGTTAGAAGTCAAAGATTATAAAGAGATTCCCTCACCTTTCGCCAGCATC…	GCAATTCAACTGTATCTTTCGCAACG	AGCAATTCAACTGTATCTTTCGCAACA	CAAGAGAAGCGCAGCAAGAAGAACAA
99	A07_129048	A07	129048	A	G	CNV	CAGGAACCAACATAGATCATCCCCAAAGAAAGTGAAGCAAATGCAATCACATCTAGAGGTGCTTTTTCGCATCATTCAGTATCAGCGACAACTTGCTTCTTATCTATAGAAACAATGAGCAAGTTAATGTTTCGTGAACACGCAAAACATTCAACAAGTAATATAAGAAAGATAAGAAAATGACAGTGACCTGGTCATTTTGGGAACCTGCGTATGCAATTCCAAGACCCATGATAGCACCAATTCTGAC[A/G]GACGAATCCTCTTTGTCTANATAGTCTCCAAGAAGTGCCAATGCCTGAGAAATAAAGCTGAGTAAGATGAAAGAATAGCTGGAAATATTAGTGATTTCCGTAAAATCAAACAGGACATCATCAACTCACAGGGTCACAATCGCT…	ACCCATGATAGCACCAATTCTGACA	CCATGATAGCACCAATTCTGACG	GGCATTGGCACTTCTTGGAGACTAT
100	A09_9923065	A09	9923065	G	A	CNV	GTTGCAAGACCTTTCATTCCACCTCCATCCATGGTGAGTATACGCAGTCCTTGTTTTGGTACTTGCCTACCTTTTATGGAACGTCGCAGAATATCATTTTCTCCTGTCATCAGAGGAACAATATTTTATGTAATGCCCAGCTCAGAGTGTTAAACAGTTATGCAATATAGCACATCAAGAAACACACCAAGAATTGCCAAAGCTCGAGCTGCAGCTTTATTGACTCGTGGTTCAGGTGTGACAGTCAACC[G/A]CATCAATAACTCCCTCAAACTCTCGGAAGTAATCAGAATACGACGATTTTCCAAACAGAAGGCCAAGTTCCCAACTGCTAATAAGGCTTGTCTTTGAACCTAAGGAAAATGAAAACTCAGTTAAAAAAGCTGCAGGTTTTACTT…	GTTCAGGTGTGACAGTCAACCG	GGTTCAGGTGTGACAGTCAACCA	ATTACTTCCGAGAGTTTGAGGGAGTTATT

## Sheet: Supplementary table 4
Supplementary Table 4. Details of Chinese cabbage accessions supplied from Dayi International Seed Co.
Number	Assay ID	Accession name	Size of leafy head	Harvest season	Color of inner leaf
1	Br_1	kscc01	Small	Spring	Yellow
2	Br_2	kscc02	Small	Spring	Yellow
3	Br_3	kscc03	Small	Spring	Yellow
4	Br_4	kscc04	Small	Spring	Yellow
5	Br_5	kscc05	Small	Spring	Yellow
6	Br_6	kscc06	Small	Spring	Yellow
7	Br_7	kscc07	Small	Spring	Yellow
8	Br_8	kscc08	Small	Spring	Yellow
9	Br_9	kscc09	Small	Spring	Yellow
10	Br_10	kscc10	Small	Spring	Yellow
11	Br_11	kscc11	Small	Spring	Yellow
12	Br_12	kscc12	Small	Spring	Yellow
13	Br_13	kscc13	Small	Spring	Yellow
14	Br_14	kscc14	Small	Spring	Yellow
15	Br_15	kscc15	Small	Spring	Yellow
16	Br_16	kscc16	Small	Spring	Yellow
17	Br_17	kscc17	Small	Spring	Yellow
18	Br_18	kscc18	Small	Spring	Yellow
19	Br_19	kscc19	Small	Spring	Yellow
20	Br_20	kscc20	Small	Spring	Yellow
21	Br_21	kscc21	Small	Spring	Yellow
22	Br_22	kscc22	Small	Spring	Yellow
23	Br_23	kscc24	Small	Spring	Yellow
24	Br_24	kscc25	Small	Spring	Yellow
25	Br_25	kscc26	Small	Spring	Yellow
26	Br_26	kscc27	Small	Spring	Yellow
27	Br_27	kscc28	Small	Spring	White
28	Br_28	kscc29	Small	Spring	Yellow
29	Br_29	kscc30	Small	Spring	Yellow
30	Br_30	kscc31	Small	Spring	Yellow
31	Br_31	kscc32	Small	Spring	Yellow
32	Br_32	kscc33	Small	Spring	White
33	Br_33	kscc35	Small	Spring	Yellow
34	Br_34	kscc37	Small	Spring	Yellow
35	Br_35	kscc38	Small	Spring	Yellow
36	Br_36	kscc40	Small	Spring	Yellow
37	Br_37	kscc41	Small	Spring	Yellow
38	Br_38	kmcc01	Middle	Spring	Yellow
39	Br_39	kmcc02	Middle	Autumn	Yellow
40	Br_40	kmcc03	Middle	Spring	Yellow
41	Br_41	kmcc04	Middle	Spring	Yellow
42	Br_42	kmcc05	Middle	Spring	Yellow
43	Br_43	kmcc06	Middle	Spring	Yellow
44	Br_44	kmcc07	Middle	Spring	Yellow
45	Br_45	kmcc08	Middle	Spring	Yellow
46	Br_46	kmcc09	Middle	Spring	Yellow
47	Br_47	kmcc10	Middle	Autumn	Yellow
48	Br_48	kmcc11	Middle	Autumn	Yellow
49	Br_49	kmcc13	Small	Spring	Yellow
50	Br_50	kmcc14	Middle	Autumn	Yellow
51	Br_51	kmcc15	Small	Autumn	White
52	Br_52	kmcc16	Small	Autumn	Yellow
53	Br_53	kmcc17	Middle	Autumn	Yellow
54	Br_54	kmcc18	Middle	Autumn	Yellow
55	Br_55	kmcc19	Middle	Autumn	Yellow
56	Br_56	kmcc20	Middle	Spring	Yellow
57	Br_57	kmcc21	Middle	Autumn	Yellow
58	Br_58	kmcc22	Middle	Spring	Yellow
59	Br_59	kmcc23	Middle	Autumn	White
60	Br_60	kmcc24	Middle	Autumn	White
61	Br_61	kmcc25	Middle	Spring	Yellow
62	Br_62	kmcc26	Middle	Autumn	Yellow
63	Br_63	kmcc27	Middle	Spring	Yellow
64	Br_64	kmcc28	Middle	Autumn	Yellow
65	Br_65	kmcc29	Middle	Autumn	Yellow
66	Br_66	kmcc30	Small	Spring	Yellow
67	Br_67	kmcc31	Small	Spring	Yellow
68	Br_68	kmcc32	Small	Spring	Red
69	Br_69	kmcc33	Small	Spring	Yellow
70	Br_70	kmcc34	Middle	Spring	Yellow
71	Br_71	kmcc35	Small	Spring	Yellow
72	Br_72	kmcc36	Middle	Spring	Yellow
73	Br_73	kmcc38	Middle	Spring	Yellow
74	Br_74	kmcc39	Middle	Spring	Yellow
75	Br_75	kmcc40	Small	Spring	Yellow
76	Br_76	kmcc41	Middle	Alpine Summer	Yellow
77	Br_77	kmcc42	Middle	Autumn	Yellow
78	Br_78	kmcc43	Middle	Spring	Yellow
79	Br_79	kmcc44	Middle	Spring	Yellow
80	Br_80	kmcc45	Big	Autumn	Yellow
81	Br_81	kmcc46	Big	Autumn	Yellow
82	Br_82	kmcc47	Big	Autumn	Yellow
83	Br_83	kmcc48	Big	Autumn	Yellow
84	Br_84	kmcc49	Big	Autumn	Yellow
85	Br_85	kmcc50	Big	Autumn	Yellow
86	Br_86	kmcc51	Big	Autumn	Yellow
87	Br_87	kmcc52	Big	Autumn	Yellow
88	Br_88	kmcc53	Big	Autumn	Yellow
89	Br_89	kmcc55	Middle	Spring	Yellow
90	Br_90	kmcc58	Middle	Alpine Summer	Yellow
91	Br_91	kmcc59	Middle	Alpine Summer	Yellow
92	Br_92	kmcc60	Middle	Alpine Summer	White
93	Br_93	kmcc61	Middle	Spring	Yellow
94	Br_94	kmcc62	Middle	Spring	Yellow
95	Br_95	kmcc63	Middle	Spring	Yellow
96	Br_96	kmcc64	Middle	Spring	Yellow
97	Br_97	kmcc65	Middle	Spring	Yellow
98	Br_98	kmcc66	Middle	Spring	Yellow
99	Br_99	kmcc67	Middle	Spring	Yellow
100	Br_100	kmcc68	Middle	Spring	Yellow
101	Br_101	kmcc69	Middle	Spring	Yellow
102	Br_102	kmcc70	Middle	Spring	Yellow
103	Br_103	kmcc71	Big	Autumn	Yellow
104	Br_104	kmcc72	Middle	Spring	Yellow
105	Br_105	kmcc73	Big	Winter	Yellow
106	Br_106	kmcc74	Big	Winter	Yellow
107	Br_107	kmcc75	Big	Winter	Yellow
108	Br_108	kmcc76	Big	Winter	Yellow
109	Br_109	kmcc77	Big	Winter	Yellow
110	Br_110	kmcc78	Big	Winter	Yellow
111	Br_111	kmcc79	Big	Winter	Yellow
112	Br_113	kmcc81	Big	Winter	Yellow
113	Br_114	kmcc83	Big	Winter	Yellow
114	Br_115	kmcc84	Big	Winter	Yellow
115	Br_116	kmcc85	Big	Winter	Yellow
116	Br_117	kmcc86	Big	Winter	Yellow
117	Br_118	kmcc87	Big	Winter	Yellow
118	Br_119	kmcc88	Big	Winter	Yellow
119	Br_120	kmcc89	Small	Spring	Yellow
120	Br_121	kmcc90	Small	Spring	Yellow
121	Br_122	kmcc91	Big	Spring	White
122	Br_123	kmcc92	Big	Spring	Yellow
123	Br_124	kmcc93	Middle	Spring	Yellow
124	Br_125	kmcc95	Middle	Spring	Yellow
125	Br_126	kmcc98	Middle	Autumn	Yellow
126	Br_127	kmcc99	Middle	Spring	Yellow
127	Br_128	kmcc100	Middle	Spring	Yellow
128	Br_129	kmcc101	Middle	Spring	Yellow
129	Br_130	kmcc102	Small	Spring	Yellow
130	Br_131	kmcc103	Small	Spring	Yellow
131	Br_132	kmcc105	Small	Spring	Yellow
132	Br_133	kmcc106	Middle	Spring	Yellow
133	Br_134	kmcc108	Middle	Spring	Yellow
134	Br_135	kmcc109	Middle	Spring	Yellow
135	Br_136	kmcc117	Middle	Spring	Yellow
136	Br_137	kmcc123	Middle	Spring	Yellow
137	Br_138	kmcc126	Middle	Spring	Yellow
138	Br_139	kmcc133	Big	Spring	Yellow
139	Br_140	kmcc134	Big	Spring	Yellow
140	Br_141	kmcc135	Big	Spring	Yellow
141	Br_142	kmcc136	Big	Spring	Yellow
142	Br_143	kmcc137	Middle	Spring	Yellow
143	Br_144	kmcc138	Big	Spring	Yellow
144	Br_145	DBJY	Small	Autumn	Yellow
145	Br_146	DJCR315	Big	Autumn	Yellow
146	Br_147	DB935	Big	Spring	Yellow
147	Br_148	BC1kk	Small	Autumn	Yellow
148	Br_149	DB-1-12-1	Big	Spring	White
149	Br_150	DB-2-15-1	Big	Spring	White
150	Br_152	DB-4-25-1	Big	Spring	White
151	Br_153	DB-5-12-1	Big	Spring	Yellow
152	Br_154	DB-6-12-1	Big	Spring	Yellow
153	Br_155	DB-7-27-1	Big	Spring	Yellow
154	Br_156	DB-8-27-1	Big	Spring	Yellow
155	Br_158	DB-10-27-1	Middle	Spring	Red
156	Br_159	DB-11-12-1	Small	Alpine Summer	Yellow
157	Br_160	DB-12-12-1	Small	Alpine Summer	Yellow
158	Br_161	DB-13-27-1	Big	Alpine Summer	Yellow
159	Br_162	DB-14-27-1	Big	Alpine Summer	Yellow
160	Br_163	DB-15-27-1	Big	Alpine Summer	Yellow
161	Br_164	DB-16-12-1	Big	Alpine Summer	Yellow
162	Br_167	DB-19-27-1	Big	Autumn	Yellow
163	Br_168	DB-20-27-1	Big	Autumn	Yellow
164	Br_169	DB-21	Big	Autumn	Yellow
165	Br_170	DB-22	Big	Autumn	Yellow
166	Br_171	DB-23-27-1	Small	Autumn	Red
167	Br_173	DB-25-27-1	Small	Spring	Yellow
168	Br_174	DB-26-28-1	Small	Spring	Yellow
169	Br_175	DB-27-28-1	Small	Spring	Yellow
170	Br_176	DB-28-13-1	Small	Spring	Yellow
171	Br_177	DB-28-15-1	Small	Spring	Yellow
172	Br_178	DB-29-13-2	Small	Spring	Yellow
173	Br_179	DB-29-15-1	Small	Spring	Yellow
174	Br_180	DB-30-12-1	Small	Spring	Yellow
175	Br_181	DB-31-12-1	Small	Spring	Yellow
176	Br_182	DB-32-28-1	Small	Spring	Yellow
177	Br_183	DB-33-28-1	Small	Spring	Yellow
178	Br_184	DB-34-13-1	Small	Spring	Yellow
179	Br_185	DB-35-15-1	Small	Spring	Yellow
180	Br_186	DB-35-16-1	Small	Spring	Yellow
181	Br_187	DB-36-28-1	Small	Summer	Red
182	Br_188	DB-37-28-1	Small	Summer	Red
183	Br_189	DB-38-27-1	Big	Alpine Summer	Yellow
184	Br_190	DB-39-27-1	Big	Alpine Summer	Yellow
185	Br_191	DB-40-13-1	Big	Spring	Yellow
186	Br_192	DB-41-13-1	Big	Spring	Yellow
187	Br_193	DB-42-12-2	Middle	Spring	Yellow
188	Br_194	DB-43-13-1	Middle	Spring	Yellow
189	Br_195	DB-44-13-1	Middle	Autumn	Yellow
190	Br_196	BBJ-43	Big	Spring	Yellow
